# Supplementary material for: Intra-species diversity of Clostridium perfringens: A diverse genetic repertoire reveals its pathogenic potential
Source: Front Microbiol. 2022 Jul 22;13:952081. doi: 10.3389/fmicb.2022.952081 (PMC9354469; doi:10.3389/fmicb.2022.952081)
Supplement: Supplementary file 1 [file Table_1.XLSX]

## Sheet: Title
Supplementary Material Tables S1 to S2
Intra-species diversity of Clostridium perfringens: a diverse genetic repertoire reveals an emerging pathogenic potential
Anny Camargo1,2, Enzo Guerrero-Araya3, Sergio Castañeda1, Laura Vega1, María X. Cardenas-Alvarez1,4, Cesar Rodriguez5, Daniel Paredes-Sabja3,6, Juan David Rámirez1,7 and Marina Muñoz1,3*.
1 Centro de Investigaciones en Microbiología y Biotecnología-UR (CIMBIUR), Facultad de Ciencias Naturales, Universidad del Rosario, Bogotá, Colombia.
2 Health Sciences Faculty, Universidad de Boyacá, Tunja, Colombia.
3 ANID – Millennium Science Initiative Program - Millennium Nucleus in the Biology of the Intestinal Microbiota, Santiago, Chile.
4 Department of Pharmacology, University of North Carolina, Chapel Hill, North Carolina, United States.
5 Centro de Investigación en Enfermedades Tropicales, Universidad de Costa Rica, San José, Costa Rica; Laboratorio de Investigación en Bacteriología Anaerobia, Facultad de Microbiología, Universidad de Costa Rica, San José, Costa Rica.
6 Department of Biology, Texas A&M University, College Station, Texas, United States.
7 Microbiology Division, Department of Pathology, Molecular and Cell-Based Medicine, Icahn School of Medicine at Mount Sinai, New York, NY 10029, USA
* Corresponding author
claudia.munoz@urosario.edu.co
Carrera 26 # 63B - 48, Bogotá – Colombia
(+57-1) 297 0200 Ext. 3359
Content:
Table S1: Metadata of the 372 C. perfringens strains included in the study.
Table S2: Quast information: genomes assemblies of C. perfringens strains.
Table S3: MLST information of the 372 C. perfringens strains included in the study.

## Sheet: Table S1
Table S1: Metadata of the 372 C. perfringens strains included in the study.
A) Genome assemblies available at the data bases
Strain	Bioproject	BIOSAMPLE	Accession	Chromosome level	Country of isolation	Host disease	Host/source of isolation	Year of isolation	cpa	becA	becB	cpb	cpe	etx	iap	ibp	netB	netF	Toxinotype*	Reference
NCTC10240	PRJEB6403	SAMEA4063016	ERR1681951	Closed	The United Kingdom		Bird (chicken)	1959	cpa				cpe						F	NCTC3000 project
NCTC10578	PRJEB6403	SAMEA4384236	ERR1787550	Closed	The United Kingdom			1968	cpa										A	NCTC3000 project
NCTC10613	PRJEB6403	SAMEA4384062	ERR1787552	Contig	The United Kingdom	Food poisoning	Food (minced beef)	1968	cpa				cpe						F	NCTC3000 project
NCTC10614	PRJEB6403	SAMEA4384304	ERR1800584	Closed	The United Kingdom	Food poisoning	Human (stool)	1968	cpa				cpe						F	NCTC3000 project
NCTC10719	PRJEB6403	SAMEA4475682	GCA_900447125.1	Contig	Not determined		Pig (intestine)	1900/1970	cpa			cbp							C
NCTC11144	PRJEB6403		ERR1954484	Closed	The United Kingdom	Food poisoning	Food (beef)	1975	cpa				cpe						F	NCTC3000 project
NCTC13170	PRJEB6403		ERR1377189	Closed	Not determined				cpa										A	NCTC3000 project
NCTC2837	PRJEB6403		ERR1656459	Closed	Germany			1929	cpa										A	NCTC3000 project
NCTC3182	PRJEB6403		ERR1599940	Contig	Not determined	Gangrene (struck?)	Sheep	1930	cpa			cbp							C	NCTC3000 project
NCTC8081	PRJEB6403		ERR1656460	Closed	Germany	Enteritis necroticans (Darmbrand)	Enteritis necroticans (Darmbrand)	1946 -1948	cpa			cbp	cpe						C	NCTC3000 project
NCTC8359	PRJEB6403		ERR1805687	Closed	Not determined		Food (stewed steak)	1950	cpa				cpe						F	NCTC3000 project
NCTC8449	PRJEB6403		GCA_900461155.1	Contig	The United Kingdom		Food (steamed Lamb)	1950/1952	cpa										A
NCTC8503	PRJEB6403		ERR1407347	Contig	Australia			1930	cpa					etx					D	NCTC3000 project
NCTC8678	PRJEB6403		ERR1377187	Closed	The United Kingdom	Food poisoning	Human (stool)	1951	cpa										A	NCTC3000 project
NCTC8679	PRJEB6403		ERR1787549	Closed	The United Kingdom	Food poisoning	Human (stool)	1950	cpa				cpe						F	NCTC3000 project
NCTC8797	PRJEB6403		ERR1377188	Closed	The United Kingdom		Food (salted beef)	1950	cpa				cpe						F	NCTC3000 project
NCTC8798	PRJEB6403				Not determined		Food (meat rissole)	1950/1953	cpa				cpe						F
NCTC9851	PRJEB6403		ERR1681949	Closed	The United Kingdom		Food (braised heart)	1956	cpa				cpe						F	NCTC3000 project
WERNE36	PRJNA422745	SAMN07326177	GCA_003181395.1	Scaffold	Australia	Necrotic enteritis	Bird	2010	cpa								netB		G	Lacey et al. 2018
WCAh251APC2	PRJNA561470	SAMN14558250	GCA_012843975.1	Contig	Germany		Pig (gut)	2018	cpa										A
Warren	PRJNA422745	SAMN07326176	GCA_003181835.1	Contig	USA	Necrotic enteritis	Bird	1993	cpa								netB		G	Lacey et al. 2018
WAL14572	PRJNA46397	SAMN02463856	GCA_000243175.1	Scaffold	Not determined		Human (stool)		cpa										A
W1319	PRJNA422745	SAMN07326175	GCA_003181845.1	Scaffold	Australia	Necrotic enteritis	Bird	2002	cpa										A	Lacey et al. 2018
UDE951372	PRJNA422745	SAMN07326174	GCA_003181355.1	Contig	USA	Necrotic enteritis	Bird	1995	cpa								netB		G	Lacey et al. 2018
TypeD	PRJNA549089	SAMN12070500	GCA_006385425.1	Contig	India		Sheep	2016	cpa					etx					D
Tumat	PRJNA511749	SAMN10643277	GCA_003990265.1	Contig	Russia		Mummified animal (remains of an ancient "Tumat" puppy - Canis lupus familiaris)	2012	cpa										A
TAMU	PRJNA558493	SAMN12491263	GCA_009259705.1	Scaffold	USA	Necrotic enteritis	Bird	2004	cpa										A
TAMNE46	PRJNA422745	SAMN07326172	GCA_003181405.1	Scaffold	Australia	Necrotic enteritis	Bird	2013	cpa								netB		G	Lacey et al. 2018
TAMNE43	PRJNA422745	SAMN07326171	GCA_003181455.1	Contig	Australia	Necrotic enteritis	Bird	2012	cpa										A	Lacey et al. 2018
TAMNE42	PRJNA422745	SAMN07326170	GCA_003181415.1	Contig	Australia	Necrotic enteritis	Bird	2012	cpa										A	Lacey et al. 2018
TAMNE40	PRJNA422745	SAMN07326168	GCA_003181475.1	Contig	Australia	Necrotic enteritis	Bird	2012	cpa								netB		G	Lacey et al. 2018
TAMNE38	PRJNA422745	SAMN07326167	GCA_003181505.1	Contig	Australia	Necrotic enteritis	Bird	2011	cpa								netB		G	Lacey et al. 2018
T3381	PRJNA422745	SAMN07326173	GCA_003181365.1	Scaffold	Australia	Necrotic enteritis	Bird	2002	cpa										A	Lacey et al. 2018
SOMNE35	PRJNA422745	SAMN07326166	GCA_003181495.1	Contig	Australia	Necrotic enteritis	Bird	2007	cpa								netB		G	Lacey et al. 2018
SOMNE34	PRJNA422745	SAMN07326165	GCA_003181875.1	Scaffold	Australia	Necrotic enteritis	Bird	2007	cpa										A	Lacey et al. 2018
SM101	PRJNA12521	SAMN02604026	GCA_000013845.2	Closed	Not determined	Food poisoning	Human		cpa				cpe						F	Myers et al. 2006
SC4C17	PRJNA506584	SAMN10464175	GCA_003849945.1	Contig	South Africa		Environment (river water)	2016	cpa										A
SC4C14	PRJNA506584	SAMN10464176	GCA_003849925.1	Contig	South Africa		Environment (river water)	2016	cpa										A
SC4C13	PRJNA506584	SAMN10464174	GCA_003850125.1	Contig	South Africa		Environment (river water)	2016	cpa										A
SAF1	PRJNA422745	SAMN07326160	GCA_003181595.1	Contig	Australia	Healthy chicken	Bird	2014	cpa										A	Lacey et al. 2018
Q135.2	PRJEB33762	SAMEA5818795	GCA_902459425.1	Scaffold	The United Kingdom		Human (stool)	2015	cpa	becA	becB			etx					D	Kiu R et al. 2019
Q061.2	PRJEB33762	SAMEA5818797	GCA_902459435.1	Scaffold	The United Kingdom		Human (stool)	2014	cpa										A	Kiu R et al. 2019
Q041.2	PRJEB33762	SAMEA5818796	GCA_902459455.1	Scaffold	The United Kingdom		Human (stool)	2015	cpa				cpe						E	Kiu R et al. 2019
Pennington	PRJNA422745	SAMN07326159	GCA_003181615.1	Scaffold	USA	Necrotic enteritis	Bird	1993	cpa								netB		G	Lacey et al. 2018
PC5	PRJNA422745	SAMN07326158	GCA_003181915.1	Scaffold	Australia	Healthy chicken	Bird	2008	cpa										A	Lacey et al. 2018
PBS5	PRJNA422745	SAMN07326157	GCA_003181925.1	Scaffold	Australia	Healthy chicken	Bird	2008	cpa										A	Lacey et al. 2018
PBD1	PRJNA422745	SAMN07326156	GCA_003181625.1	Scaffold	Australia	Healthy chicken	Bird	2008	cpa										A	Lacey et al. 2018
NobL1	PRJNA422745	SAMN07326155	GCA_003181955.1	Contig	USA	Necrotic enteritis	Bird	1996	cpa			cbp							C	Lacey et al. 2018
NM49B97	PRJNA474907	SAMN10878302	GCA_004793785.1	Contig	Canada		Mouse (gut)	2016	cpa										A
NAGNE31	PRJNA422745	SAMN07326154	GCA_003181655.1	Scaffold	Australia	Necrotic enteritis	Bird	2004	cpa										A	Lacey et al. 2018
NAGNE1	PRJNA422745	SAMN07326152	GCA_003181675.1	Contig	Australia	Necrotic enteritis	Bird	2002	cpa										A	Lacey et al. 2018
MJR7757A	PRJNA272114	SAMN03842618	GCA_001546355.1	Scaffold	Not determined		Human (vagina)		cpa										A
MGYGHGUT02372	PRJEB33885	SAMEA5851876	GCA_902386435.1	Closed	Not determined		Human (gut)		cpa										A
LLYTpel17	PRJNA548500	SAMN12035167	GCA_008086935.1	Contig	USA		Bird (caecum)	2018	cpa										A
LLYN11	PRJNA403823	SAMN07624709	GCA_002312985.1	Closed	USA	Healthy chicken	Bird		cpa										A	Li et al. 2017
K473	PRJNA422745	SAMN07326151	GCA_003181965.1	Scaffold	Australia	Necrotic enteritis	Bird	2002	cpa										A	Lacey et al. 2018
JXJA17	PRJNA445216	SAMN08771210	GCA_003350945.1	Closed	China		Pig (feces)	2017	cpa										A
JS5388	PRJNA280769	SAMN03469179	GCA_006454475.1	Scaffold	Not determined		Bird (chicken intestine)		cpa								netB		G
JS2202	PRJNA280769	SAMN03469612	GCA_006409095.1	Scaffold	Not determined		Bird (chicken intestine)		cpa								netB		G
JP838	PRJNA276513	SAMN03377063	GCA_001579785.1	Closed	USA	Acute hemorrhagic diarrhea	Dog	2009	cpa				cpe					netF	F	Gohari et al. 2016
JP55	PRJNA276414	SAMN03372134	GCA_001579765.1	Closed	Canada	Foal necrotizing enteritis	Horse	2007	cpa				cpe					netF	F	Gohari et al. 2016
JJC	PRJNA215269	SAMN02317206	GCA_000512415.1	Contig	Malaysia		Environment (landfill leachate sludge)		cpa										A	Wong et al. 2014
JGS1987	PRJNA20029	SAMN02436167	GCA_000171175.1	Contig	Not determined	Hemorrhagic necrotic enteritis	Cattle		cpa				cpe		iap	ibp			E	Hassan et al. 2014
JGS1721	PRJNA28587	SAMN02436277	GCA_000172455.1	Contig	Not determined	Enterotoxaemia	Sheep		cpa					etx					D	Hassan et al. 2014
JGS1495	PRJNA20025	SAMN02436294	GCA_000171135.1	Contig	Not determined	Hemorrhagic necrotic enteritis	Pig		cpa			cbp							C	Hassan et al. 2014
JFP992	PRJNA327459	SAMN05323908	GCA_001949795.1	Contig	USA	Foal necrotizing enteritis	Horse	2008	cpa				cpe					netF	F	Gohari et al. 2017
JFP986	PRJNA327458	SAMN05323907	GCA_001949805.1	Contig	USA	Foal necrotizing enteritis	Horse	2011	cpa				cpe					netF	F	Gohari et al. 2017
JFP983	PRJNA327457	SAMN05323906	GCA_001949775.1	Contig	USA	Foal necrotizing enteritis	Horse	2004	cpa				cpe					netF	F	Gohari et al. 2017
JFP982	PRJNA327456	SAMN05323905	GCA_001949735.1	Contig	USA	Foal necrotizing enteritis	Horse	2001	cpa				cpe					netF	F	Gohari et al. 2017
JFP981	PRJNA327455	SAMN05323904	GCA_001949725.1	Contig	USA	Foal necrotizing enteritis	Horse	2004	cpa				cpe					netF	F	Gohari et al. 2017
JFP980	PRJNA327453	SAMN05323903	GCA_001949715.1	Contig	USA	Foal necrotizing enteritis	Horse	2006	cpa				cpe					netF	F	Gohari et al. 2017
JFP978	PRJNA327452	SAMN05323902	GCA_001949695.1	Contig	USA	Foal necrotizing enteritis	Horse	2011	cpa				cpe					netF	F	Gohari et al. 2017
JFP961	PRJNA327451	SAMN05323901	GCA_001949635.1	Contig	Canada	Acute hemorrhagic diarrhea	Dog	2014	cpa				cpe					netF	F	Gohari et al. 2017
JFP941	PRJNA327450	SAMN05323900	GCA_001949625.1	Contig	Canada	Acute hemorrhagic diarrhea	Dog	2013	cpa				cpe					netF	F	Gohari et al. 2017
JFP923	PRJNA327449	SAMN05323899	GCA_001949615.1	Contig	USA	Acute hemorrhagic diarrhea	Dog	2006	cpa				cpe					netF	F	Gohari et al. 2017
JFP922	PRJNA327448	SAMN05323898	GCA_001949595.1	Contig	USA	Acute hemorrhagic diarrhea	Dog	2006	cpa				cpe					netF	F	Gohari et al. 2017
JFP921	PRJNA327447	SAMN05323897	GCA_001949565.1	Contig	USA	Acute hemorrhagic diarrhea	Dog	2007	cpa				cpe					netF	F	Gohari et al. 2017
JFP916	PRJNA327446	SAMN05323896	GCA_001949545.1	Contig	Switzerland	Acute hemorrhagic diarrhea	Dog	2009	cpa				cpe					netF	F	Gohari et al. 2017
JFP914	PRJNA327445	SAMN05323895	GCA_001949535.1	Contig	Switzerland	Acute hemorrhagic diarrhea	Dog	2009	cpa				cpe					netF	F	Gohari et al. 2017
JFP836	PRJNA327444	SAMN05323894	GCA_001949515.1	Contig	USA	Acute hemorrhagic diarrhea	Dog	2008	cpa				cpe					netF	F	Gohari et al. 2017
JFP834	PRJNA327443	SAMN05323893	GCA_001949485.1	Contig	USA	Foal necrotizing enteritis	Horse	2002	cpa				cpe					netF	F	Gohari et al. 2017
JFP833	PRJNA327442	SAMN05323892	GCA_001949465.1	Contig	USA	Foal necrotizing enteritis	Horse	2000	cpa									netF	A	Gohari et al. 2017
JFP829	PRJNA327441	SAMN05323891	GCA_001949455.1	Contig	USA	Foal necrotizing enteritis	Horse	2010	cpa				cpe					netF	F	Gohari et al. 2017
JFP828	PRJNA327440	SAMN05323890	GCA_001949405.1	Contig	USA	Foal necrotizing enteritis	Horse	2011	cpa				cpe					netF	F	Gohari et al. 2017
JFP826	PRJNA327411	SAMN05323889	GCA_001949395.1	Contig	USA	Acute hemorrhagic diarrhea	Dog	2012	cpa				cpe					netF	F	Gohari et al. 2017
JFP810	PRJNA327410	SAMN05323888	GCA_001949385.1	Contig	Canada	Acute hemorrhagic diarrhea	Dog	2012	cpa				cpe					netF	F	Gohari et al. 2017
JFP804	PRJNA327409	SAMN05323887	GCA_001949315.1	Contig	USA	Foal necrotizing enteritis	Horse		cpa				cpe					netF	F
JFP801	PRJNA327406	SAMN05323886	GCA_001949305.1	Contig	USA	Foal necrotizing enteritis	Horse	2002	cpa				cpe					netF	F	Gohari et al. 2017
JFP796	PRJNA327405	SAMN05323885	GCA_001949325.1	Contig	Canada	Acute hemorrhagic diarrhea	Dog	2012	cpa				cpe					netF	F	Gohari et al. 2017
JFP795	PRJNA327404	SAMN05323884	GCA_001949295.1	Contig	Canada	Acute hemorrhagic diarrhea	Dog	2012	cpa				cpe					netF	F	Gohari et al. 2017
JFP774	PRJNA327402	SAMN05323883	GCA_001949215.1	Contig	Canada	Acute hemorrhagic diarrhea	Dog	2011	cpa				cpe						F	Gohari et al. 2017
JFP771	PRJNA327398	SAMN05323882	GCA_001949375.1	Contig	Canada	Acute hemorrhagic diarrhea	Dog	2011	cpa				cpe						F	Gohari et al. 2017
JFP728	PRJNA327319	SAMN05323881	GCA_001949235.1	Contig	Canada	Foal necrotizing enteritis	Horse		cpa				cpe						F
JFP727	PRJNA327317	SAMN05323880	GCA_001949245.1	Contig	Canada	Foal necrotizing enteritis	Horse	2011	cpa				cpe					netF	F	Gohari et al. 2017
JFP718	PRJNA327316	SAMN05323879	GCA_001949205.1	Contig	Canada	Acute hemorrhagic diarrhea	Dog	2011	cpa				cpe					netF	F	Gohari et al. 2017
ITX110512MP	PRJNA422745	SAMN07326150	GCA_003181695.1	Contig	USA	Necrotic enteritis	Bird	1996	cpa								netB		G	Lacey et al. 2018
GNP1	PRJNA422745	SAMN07326149	GCA_003181705.1	Scaffold	USA	Necrotic enteritis	Bird	1996	cpa								netB		G	Lacey et al. 2018
FORC025	PRJNA299533	SAMN04209542	GCA_001854085.1	Closed	South Korea	Food poisoning	Human (stool)	2015	cpa										A
FORC003	PRJNA259939	SAMN03140316	GCA_001304735.1	Closed	South Korea		Environment (Aquarium water)	2014	cpa										A
FC2	PRJNA422745	SAMN07326148	GCA_003181735.1	Scaffold	USA	Necrotic enteritis	Bird	1995	cpa								netB		G	Lacey et al. 2018
F4969	PRJNA20031	SAMN02436168	GCA_000171195.1	Contig	Not determined	Sporadic diarrhea	Human		cpa				cpe						F
F262	PRJNA51969	SAMN00199225	GCA_000255475.1	Scaffold	Canada	Clostridial abomasitis	Cattle		cpa										A	Nowell et al. 2012
EURNE15	PRJNA422745	SAMN07326147	GCA_003181745.1	Contig	Australia	Necrotic enteritis	Bird	2002	cpa								netB		G	Lacey et al. 2018
EHENE7	PRJNA422745	SAMN07326146	GCA_003181995.1	Contig	Australia	Necrotic enteritis	Bird	2002	cpa								netB		G	Lacey et al. 2018
EHENE18	PRJNA422745	SAMN08195748	GCA_003203455.1	Closed	Australia	Necrotic enteritis	Bird	2002	cpa								netB		G	Lacey et al. 2018
Del1	PRJNA363042	SAMN06252079	GCA_002012325.1	Closed	USA	Necrotic enteritis	Bird	2009	cpa								netB		G	Li et al. 2017
CP4	PRJNA294154	SAMN04017578	GCA_001414595.1	Scaffold	Canada	Necrotic enteritis	Bird	2001	cpa								netB		G	Lepp et al. 2010
CP15USA	PRJNA363041	SAMN06252080	GCA_002018235.1	Closed	USA		Bird (chicken intestine)	2009	cpa										A	Li et al. 2017
CP45	PRJNA597712	SAMN14178551	GCA_011062465.1	Contig	China		Bird	2018	cpa										A
CP44	PRJNA597712	SAMN14178550	GCA_011062475.1	Contig	China		Sheep	1958	cpa				cpe	etx					D
CP43	PRJNA597712	SAMN14178549	GCA_011062485.1	Contig	Not determined		Sheep	1950	cpa			cbp							C
CP42	PRJNA597712	SAMN14178548	GCA_011062525.1	Contig	China		Pig	1972	cpa			cbp							C
CP41	PRJNA597712	SAMN14178547	GCA_011062545.1	Contig	China		Peacock	1984	cpa										A
CP40	PRJNA597712	SAMN14178546	GCA_011062585.1	Contig	Not determined		Sheep	1937	cpa			cbp							C
CP39	PRJNA597712	SAMN14178545	GCA_011062565.1	Contig	China		Pig	1978	cpa										A
CP38	PRJNA597712	SAMN14178544	GCA_011062615.1	Contig	China		Pig	1991	cpa			cbp							C
CP37	PRJNA597712	SAMN14178543	GCA_011062635.1	Contig	China		Rabbit	1985	cpa										A
CP36	PRJNA597712	SAMN14178542	GCA_011062605.1	Contig	China		Bird	1986	cpa										A
CP35	PRJNA597712	SAMN14178541	GCA_011062625.1	Contig	China		Camel	1983	cpa										A
CP34	PRJNA597712	SAMN14178540	GCA_011062685.1	Contig	China		Sheep	1953	cpa			cbp		etx					B
CP33	PRJNA597712	SAMN14178539	GCA_011062725.1	Contig	China		Sheep	1983	cpa										A
CP32	PRJNA597712	SAMN14178538	GCA_011062735.1	Contig	China		Sheep	1983	cpa				cpe	etx					D
CP31	PRJNA597712	SAMN14178537	GCA_011062745.1	Contig	China		Pig	1989	cpa										A
CP30	PRJNA597712	SAMN14178536	GCA_011062775.1	Contig	China		Pig	1990	cpa										A
CP29	PRJNA597712	SAMN14178535	GCA_011062805.1	Contig	China		Mink	1987	cpa										A
CP28	PRJNA597712	SAMN14178534	GCA_011062695.1	Contig	China		Deer	2011	cpa										A
CP27	PRJNA597712	SAMN14178533	GCA_011062845.1	Contig	China		Sheep	1979	cpa										A
CP26	PRJNA597712	SAMN14178532	GCA_011062885.1	Contig	China		Rabbit	1985	cpa										A
CP25	PRJNA597712	SAMN14178531	GCA_011062815.1	Contig	China		Rabbit	1984	cpa										A
CP24	PRJNA597712	SAMN14178530	GCA_011062825.1	Contig	China		Pig	1991	cpa										A
CP23	PRJNA597712	SAMN14178529	GCA_011062905.1	Contig	China		Camel	1976	cpa										A
CP22	PRJNA597712	SAMN14178528	GCA_011062975.1	Contig	China		Cattle	1986	cpa					etx					D
CP21	PRJNA597712	SAMN14178527	GCA_011062955.1	Contig	China		Sheep	1961	cpa			cbp		etx					B
CP20	PRJNA597712	SAMN14178526	GCA_011062925.1	Contig	Not determined		Sheep	1953	cpa			cbp							C
CP19	PRJNA597712	SAMN14178525	GCA_011062935.1	Contig	China		Mule	1984	cpa										A
CP18	PRJNA597712	SAMN14178524	GCA_011063025.1	Contig	China		Pig	1978	cpa			cbp							C
CP17	PRJNA597712	SAMN14178523	GCA_011063005.1	Contig	China		Pig	1993	cpa										A
CP16	PRJNA597712	SAMN14178522	GCA_011063055.1	Contig	China		Deer	1992	cpa										A
CP15	PRJNA597712	SAMN14178521	GCA_011063045.1	Contig	China		Bird	1993	cpa										A
CP14	PRJNA597712	SAMN14178520	GCA_011063105.1	Contig	Yugoslavia			1957	cpa										A
CP13	PRJNA597712	SAMN14178519	GCA_011063075.1	Contig	China		Pig	1991	cpa			cbp							C
CP12	PRJNA597712	SAMN14178518	GCA_011063155.1	Contig	China		Bird (pigeon)	1996	cpa										A
CP11	PRJNA597712	SAMN14178517	GCA_011063125.1	Contig	China		Rabbit	1996	cpa										A
CP10	PRJNA597712	SAMN14178516	GCA_011063135.1	Contig	China		Sheep	1961	cpa					etx					D
CP09	PRJNA597712	SAMN14178515	GCA_011063145.1	Contig	China		Pig	1994	cpa				cpe						F
CP08	PRJNA597712	SAMN14178514	GCA_011063215.1	Contig	China		Mink	1991	cpa										A
CP07	PRJNA597712	SAMN14178513	GCA_011063255.1	Contig	China			1962	cpa										A
CP06	PRJNA597712	SAMN14178512	GCA_011063245.1	Contig	China		Pig	1996	cpa			cbp							C
CP05	PRJNA597712	SAMN14178511	GCA_011068425.1	Contig	China		Pig	1996	cpa			cbp							C
CP04	PRJNA597712	SAMN14178510	GCA_011063205.1	Contig	China		Sheep	1953	cpa			cbp							C
CP03	PRJNA597712	SAMN14178509	GCA_011063265.1	Contig	China		Rabbit	1985	cpa										A
CP02	PRJNA597712	SAMN14178508	GCA_011063325.1	Contig	China		Cattle	1986	cpa										A
CP01	PRJNA597712	SAMN14178507	GCA_011063305.1	Contig	China		Pig	1992	cpa										A
CBA7123	PRJDB5093	SAMD00057672	GCA_002355795.1	Closed	Korea		Human (gut)		cpa										A	Kim et al. 2017
BzA	PRJNA451295	SAMN08967107	GCA_003075475.1	Contig	Russia		Mummified animal (Intestine of a frozen mummy - Bison priscus)	2016	cpa										A
BSD2780061688st3G3	PRJNA518912	SAMN10863278	GCA_005844105.1	Scaffold	USA		Human (stool)	2017	cpa										A
BERNE33	PRJNA422745	SAMN07326145	GCA_003181775.1	Scaffold	Australia	Necrotic enteritis	Bird	2006	cpa										A	Lacey et al. 2018
ATCC13124	PRJNA304	SAMN02604008	GCA_000013285.1	Closed	Not determined				cpa										A	Myers et al. 2006
ATCC3626	PRJNA20027	SAMN02436295	GCA_000171155.1	Contig	Not determined		Sheep (lamb intestine)		cpa			cbp		etx					B	Hassan et al. 2014
An68	PRJNA377666	SAMN06473746	GCA_002161405.1	Contig	Not determined	Healthy chicken	Bird	2016	cpa										A	Medvecky M et al., 2018
An185	PRJNA377666	SAMN06473648	GCA_002160285.1	Contig	Not determined	Healthy chicken	Bird	2016	cpa										A	Medvecky M et al., 2018
AF303	PRJNA482748	SAMN09734567	GCA_003475625.1	Scaffold	China		Human (stool)	2014	cpa										A
a515.17	PRJEB29247	SAMEA4983641	GCA_900604545.1	Scaffold	France	Food poisoning	Human (stool)		cpa				cpe		iap				E	Diancourt et al. 2019
a508.17	PRJEB29247	SAMEA4983640	GCA_900604525.1	Scaffold	France	Enterotoxaemia	Cattle (calf intestinal content)		cpa				cpe		iap				E	Diancourt et al. 2019
967415	PRJNA422745	SAMN07326143	GCA_003181815.1	Contig	USA	Necrotic enteritis	Bird	1996	cpa										A	Lacey et al. 2018
8392134	PRJNA436899	SAMN08634707	GCA_004115725.1	Contig	Italy	Necrotizing enterocolitis	Human (stool)	2017	cpa				cpe						F
8392133	PRJNA436899	SAMN08634706	GCA_004116235.1	Contig	Italy	Necrotizing enterocolitis	Human (stool)	2017	cpa				cpe						F
8392112	PRJNA436899	SAMN08634697	GCA_004116225.1	Contig	Italy	Necrotizing enterocolitis	Human (stool)	2017	cpa				cpe						F
793857	PRJNA436899	SAMN08634696	GCA_004116155.1	Contig	Italy		Restaurant	2017	cpa				cpe						F
793856	PRJNA436899	SAMN08634695	GCA_004116165.1	Contig	Italy		Restaurant	2017	cpa				cpe						F
793855	PRJNA436899	SAMN08634694	GCA_004116145.1	Contig	Italy		Restaurant	2017	cpa				cpe						F
793854	PRJNA436899	SAMN08634693	GCA_004116135.1	Contig	Italy		Restaurant	2017	cpa				cpe						F
793853	PRJNA436899	SAMN08634692	GCA_004116125.1	Contig	Italy		Restaurant	2017	cpa				cpe						F
793852	PRJNA436899	SAMN08634691	GCA_004116045.1	Contig	Italy		Restaurant	2017	cpa				cpe						F
793851	PRJNA436899	SAMN08634681	GCA_004116255.1	Contig	Italy		Restaurant	2017	cpa				cpe						F
4928STDY7387940	PRJEB22252	SAMEA4623349	GCA_902166765.1	Scaffold	The United Kingdom		Human (stool)	2018	cpa										A
4928STDY7387926	PRJEB22252	SAMEA4623313	GCA_902166135.1	Scaffold	The United Kingdom		Human (stool)	2018	cpa										A
4928STDY7387917	PRJEB22252	SAMEA4623322	GCA_902166095.1	Contig	The United Kingdom		Human (stool)	2018	cpa										A
4928STDY7387898	PRJEB22252	SAMEA4623332	GCA_902166005.1	Scaffold	The United Kingdom		Human (stool)	2018	cpa										A
4928STDY7387889	PRJEB22252	SAMEA4623341	GCA_902166025.1	Scaffold	The United Kingdom		Human (stool)	2018	cpa										A
2C45	PRJNA613321	SAMN14401154	GCA_013305215.1	Contig	China		Bird (caecum)	2018	cpa										A
2789STDY5608889	PRJEB10915	SAMEA3545297	GCA_001406415.1	Scaffold	The United Kingdom	Healthy	Human (stool)	2013	cpa										A
2016TE764169	PRJNA490323	SAMN10033027	GCA_003628405.2	Contig	Italy		Bird (turkey intestine)	2016	cpa								netB		G
130847D	PRJNA327302	SAMN05327830	GCA_004329595.1	Contig	Australia		Llama (jejunum)	2013	cpa										A
130816B	PRJNA327302	SAMN05327829	GCA_004329615.1	Scaffold	Australia		Llama (ileum)	2013	cpa										A
130815D	PRJNA327302	SAMN05327828	GCA_004329605.1	Contig	Australia		Llama (jejunum)	2013	cpa										A
130815C	PRJNA327302	SAMN05327827	GCA_004329675.1	Scaffold	Australia		Llama (ileum)	2013	cpa										A
1207CPER	PRJNA267549	SAMN03197169	GCA_001052445.1	Scaffold	USA		Human		cpa										A
1001175st1F9	PRJNA518912	SAMN10863242	GCA_005844665.1	Scaffold	USA		Human (stool)	2016	cpa										A
0522A28397	PRJNA327106	SAMN05509317	GCA_001913905.1	Contig	USA		Human (gut)	2014	cpa										A
98787182	PRJNA422745	SAMN07326144	GCA_003181795.1	Contig	Denmark	Necrotic enteritis	Bird	2005	cpa								netB		G	Lacey et al. 2018
strain68	PRJNA272806	SAMN03287134	GCA_010994425.1	Contig	Argentina	Clostridial abomasitis	Cattle	2010	cpa										A
strain67	PRJNA422745	SAMN07326164	GCA_003181535.1	Contig	Belgium	Necrotic enteritis	Bird	2005	cpa								netB		G	Lacey et al. 2018
strain48	PRJNA422745	SAMN07326163	GCA_003181555.1	Contig	Belgium	Necrotic enteritis	Bird	2005	cpa										A	Lacey et al. 2018
strain37	PRJNA422745	SAMN07326162	GCA_003181575.1	Contig	Belgium	Necrotic enteritis	Bird	2005	cpa								netB		G	Lacey et al. 2018
strain13	PRJNA79	SAMD00061119	GCA_000009685.1	Closed	Not determined		Environment (soil)		cpa										A	Shimizu et al. 2002
strain11	PRJNA422745	SAMN07326161	GCA_003181895.1	Contig	Belgium		Bird	2005	cpa										A	Lacey et al. 2018
B) Strains assembled in the study, reads available at the data base (accessed on may/2022)
Strain	Bioproject	BIOSAMPLE	Accession	Chromosome level	Country of isolation	Host disease	Host/source of isolation	Year of isolation	cpa	becA	becB	cpb	cpe	etx	iap	ibp	netB	netF	Toxinotype*	Reference
NY108483741	PRJNA420718	SAMN12798062			USA		Human (stool)	2019	cpa										A
NY108483647	PRJNA420718	SAMN12798061			USA		Human (stool)	2019	cpa				cpe						F
NY108483588	PRJNA420718	SAMN12798060			USA		Human (stool)	2019	cpa				cpe						F
NY108483572	PRJNA420718	SAMN12798059			USA		Human (stool)	2019	cpa										A
NY108483066	PRJNA420718	SAMN12798058			USA		Human (stool)	2019	cpa										A
FECC2	PRJNA325243	SAMN13352372			USA		Dog (feces)	2019	cpa										A
NY112800184	PRJNA420718	SAMN13977034			USA		Human (stool)	1905	cpa										A
NY112800172	PRJNA420718	SAMN13977033			USA		Human (stool)	2019	cpa										A
NY112800160	PRJNA420718	SAMN13977032			USA		Human (stool)	2019	cpa										A
NY112800142	PRJNA420718	SAMN13977031			USA		Human (stool)	2019	cpa										A
NY112800123	PRJNA420718	SAMN13977030			USA		Human (stool)	2019	cpa										A
NY112800105	PRJNA420718	SAMN13977029			USA		Human (stool)	2019	cpa				cpe						F
AG200011	PRJNA325243	SAMN14148688			USA		Dog (feces)	2019	cpa										A
NY114387742	PRJNA420718	SAMN14307982			USA		Human (stool)	2020	cpa				cpe						F
B16243503CP	PRJNA325243	SAMN06160713			USA		Dog (feces)	2016	cpa										A
B16243501CP	PRJNA325243	SAMN06160715			USA		Dog (feces)	2016	cpa										A
NY82541265	PRJNA420718	SAMN08225670			USA		food (Leftover Prime Rib)	2014	cpa				cpe						F
NY82544348	PRJNA420718	SAMN08225679			USA		Food (steamship prime rib)	2016	cpa				cpe						F
NY82544306	PRJNA420718	SAMN08225682			USA		Food (steamship prime rib)	2016	cpa				cpe						F
NY82539716	PRJNA420718	SAMN08225680			USA		Food (Mexican Corn)	2010	cpa				cpe						F
NY82540322	PRJNA420718	SAMN08225683			USA		Food (roasted beef)	2010	cpa				cpe						F
NY82540082	PRJNA420718	SAMN08225673			USA		Food (chicken)	2010	cpa				cpe						F
NY82541080	PRJNA420718	SAMN08225688			USA		Food (Chicken Taco Salad)	2013	cpa				cpe						F
NY82540577	PRJNA420718	SAMN08225677			USA		Food (Corn I )	2010	cpa				cpe						F
NY82540943	PRJNA420718	SAMN08225687			USA		Food (prime rib)	2011	cpa				cpe						F
NY82540655	PRJNA420718	SAMN08225675			USA		Food (Corn II)	2010	cpa				cpe						F
NY82539841	PRJNA420718	SAMN08225672			USA		Food (Pulled Pork)	2010	cpa				cpe						F
NY84141151	PRJNA420718	SAMN08466965			USA		Human (stool)	2016	cpa				cpe						F
NY84149594	PRJNA420718	SAMN08466976			USA		Human (stool)	2012	cpa										A
NY84140474	PRJNA420718	SAMN08466974			USA		Human (stool)	2016	cpa				cpe						F
NY83906550	PRJNA420718	SAMN08466960			USA		Human (blood)	2012	cpa										A
NY84136597	PRJNA420718	SAMN08467237			USA		Human (stool)	2016	cpa				cpe						F
NY83905351	PRJNA420718	SAMN08466962			USA		Human (stool)	2011	cpa										A
NY83890009	PRJNA420718	SAMN08466888			USA		Human (stool)	2010	cpa				cpe						F
NY84139156	PRJNA420718	SAMN08467239			USA		Human (stool)	2016	cpa				cpe						F
NY83909308	PRJNA420718	SAMN08466980			USA		Human (wound)	2012	cpa										A
NY83901777	PRJNA420718	SAMN08466957			USA		Human (stool)	2010	cpa										A
NY83906307	PRJNA420718	SAMN08568260			USA		Human (stool)	2011	cpa				cpe						F
NY83906252	PRJNA420718	SAMN08466889			USA		Human (stool)	2011	cpa				cpe						F
NY84139376	PRJNA420718	SAMN08467234			USA		Human (stool)	2016	cpa				cpe						F
NY83909731	PRJNA420718	SAMN08466982			USA		Human (stool)	2013	cpa										A
NY83909409	PRJNA420718	SAMN08568257			USA		Human (blood)	2012	cpa										A
NY83906647	PRJNA420718	SAMN08466981			USA		Human (blood)	2012	cpa								netB		G
NY83905721	PRJNA420718	SAMN08466987			USA		Human (thigh)	2011	cpa										A
NY83905249	PRJNA420718	SAMN08466959			USA		Human (blood)	2010	cpa										A
NY83899388	PRJNA420718	SAMN08466954			USA		Human (stool)	2010	cpa				cpe						F
NY83906381	PRJNA420718	SAMN08466955			USA		Human (blood)	2012	cpa										A
NY83905795	PRJNA420718	SAMN08466979			USA		Human (blood)	2011	cpa										A
NY83906509	PRJNA420718	SAMN08466953			USA		Human (blood)	2012	cpa										A
NY83909666	PRJNA420718	SAMN08568258			USA		Human (blood)	2012	cpa										A
NY83906155	PRJNA420718	SAMN08466892			USA		Human (stool)	2011	cpa				cpe						F
NY83906076	PRJNA420718	SAMN08466977			USA		Human (blood)	2011	cpa										A
NY83906602	PRJNA420718	SAMN08466958			USA		Human (blood)	2012	cpa										A
NY83905468	PRJNA420718	SAMN08466988			USA		Human (abdominal fluid)	2011	cpa										A
NY83909353	PRJNA420718	SAMN08568251			USA		Human (Pelvis)	2012	cpa										A
NY83889968	PRJNA420718	SAMN08568262			USA		Human (stool)	2010	cpa				cpe						F
NY84134821	PRJNA420718	SAMN08466879			USA		Human (stool)	2013	cpa										A
NY84139278	PRJNA420718	SAMN08466963			USA		Human (stool)	2016	cpa				cpe						F
NY84135059	PRJNA420718	SAMN08466886			USA		Human (stool)	2013	cpa				cpe						F
NY87439649	PRJNA420718	SAMN09281155			USA		Food (Beef)	2016	cpa				cpe						F
NY87436816	PRJNA420718	SAMN09281169			USA			2016	cpa										A
NY87455425	PRJNA420718	SAMN09281171			USA		Food (Gravy)	2016	cpa				cpe						F
NY87436900	PRJNA420718	SAMN09281164			USA			2016	cpa				cpe						F
NY87436858	PRJNA420718	SAMN09281160			USA			2016	cpa										A
NY87455515	PRJNA420718	SAMN09281158			USA		Food (Gravy)	2016	cpa				cpe						F
NY87439862	PRJNA420718	SAMN09281162			USA		Food (steamship prime rib)	2016	cpa				cpe						F
NY87454849	PRJNA420718	SAMN09281159			USA			2016	cpa										A
NY87455467	PRJNA420718	SAMN09281163			USA		Food (Gravy)	2016	cpa				cpe						F
NY87439753	PRJNA420718	SAMN09281165			USA		Food (Beef)	2016	cpa				cpe						F
NY87455557	PRJNA420718	SAMN09281156			USA		Food (Gravy)	2016	cpa				cpe						F
NY87454897	PRJNA420718	SAMN09281154			USA			2016	cpa										A
NY87439973	PRJNA420718	SAMN09281170			USA		Food (steamship prime rib)	2016	cpa				cpe						F
NY87439332	PRJNA420718	SAMN09281153			USA		Food (steamship prime rib)	2016	cpa				cpe						F
NY87454761	PRJNA420718	SAMN09281167			USA			2016	cpa										A
NY87437283	PRJNA420718	SAMN09281168			USA			2016	cpa				cpe						F
16SBCL610	PRJNA514245	SAMN09721471			FRANCIA			2015	cpa										A
16SBCL600	PRJNA514245	SAMN09721470			FRANCIA		Food (Poultry, sausage)	2015	cpa										A
16SBCL629	PRJNA514245	SAMN09721455			FRANCIA		Food (Beef)	2015	cpa										A
17SBCL335	PRJNA514245	SAMN09721454			FRANCIA		Food (Vegetables)	2017	cpa										A
16SBCL571	PRJNA471789	SAMN09721446			FRANCIA		Food (Vegetables)	2015	cpa										A
16SBCL578	PRJNA514245	SAMN09721449			FRANCIA		Food (Minced Pork)	2015	cpa										A
16SBCL572	PRJNA471789	SAMN09721448			FRANCIA		Food (Vegetables)	2015	cpa										A
16SBCL1081	PRJNA514245	SAMN09721451			FRANCIA		Food( Poultry, turkey mixed dishes)	2016	cpa										A
16SBCL1078	PRJNA514245	SAMN09721450			FRANCIA		Food( Poultry, turkey mixed dishes)	2016	cpa										A
16SBCL538	PRJNA514245	SAMN09721452			FRANCIA		Food (Vegetables)	2015	cpa										A
16SBCL584	PRJNA471789	SAMN09721428			FRANCIA		Food (Poultry, mixed turkey)	2015	cpa				cpe						F
16SBCL106	PRJNA514245	SAMN09721427			FRANCIA		Food (Vegetables)	2013	cpa										A
16SBCL945	PRJNA514245	SAMN09721426			FRANCIA		Food(Poultry meat dishes)	2015	cpa				cpe						F
16SBCL609	PRJNA514245	SAMN09721433			FRANCIA		Food (Vegetables)	2015	cpa										A
16SBCL605	PRJNA514245	SAMN09721432			FRANCIA		Food (Vegetables)	2015	cpa										A
16SBCL577	PRJNA514245	SAMN09721431			FRANCIA		Food (Minced Pork)	2015	cpa				cpe						F
17SBCL85	PRJNA514245	SAMN09721473			FRANCIA		Food(Bovine, veal)	2018	cpa				cpe						F
16SBCL608	PRJNA514245	SAMN09721435			FRANCIA		Food (Vegetables)	2015	cpa				cpe						F
17SBCL67	PRJNA514245	SAMN09721469			FRANCIA			2017	cpa										A
16SBCL1142	PRJNA514245	SAMN09721467			FRANCIA			2015	cpa										A
16SBCL1589	PRJNA514245	SAMN09721466			FRANCIA		Food (Vegetables)	2016	cpa										A
16SBCL621	PRJNA514245	SAMN09721444			FRANCIA		Food (Vegetables)	2015	cpa										A
16SBCL111	PRJNA514245	SAMN09721445			FRANCIA			2014	cpa										A
16SBCL1584	PRJNA514245	SAMN09721438			FRANCIA		Food(Bovine, veal)	2016	cpa				cpe						F
16SBCL592A	PRJNA514245	SAMN09721439			FRANCIA		Food (Poultry, minced chicken)	2015	cpa				cpe						F
16SBCL591	PRJNA514245	SAMN09721443			FRANCIA		Food (Poultry, minced chicken)	2015	cpa				cpe						F
16SBCL585	PRJNA514245	SAMN09721440			FRANCIA		Food (Poultry, turkey meat)	2017	cpa				cpe						F
16SBCL599	PRJNA514245	SAMN09721441			FRANCIA		Food (Poultry, mixed)	2015	cpa				cpe						F
16SBCL1590	PRJNA514245	SAMN09721464			FRANCIA		Food (Vegetables)	2016	cpa										A
16SBCL570	PRJNA514245	SAMN09721465			FRANCIA		Food (Vegetables)	2015	cpa										A
16SBCL620	PRJNA514245	SAMN09721456			FRANCIA		Food (Vegetables)	2015	cpa										A
16SBCL537	PRJNA514245	SAMN09721457			FRANCIA		Food (Vegetables)	2015	cpa										A
16SBCL525	PRJNA514245	SAMN09721458			FRANCIA		Food (Vegetables)	2016	cpa				cpe						F
16SBCL1141	PRJNA514245	SAMN09721459			FRANCIA			2015	cpa										A
16SBCL1083	PRJNA514245	SAMN09721460			FRANCIA		Food (Poultry, turkey)	2016	cpa										A
16SBCL596A	PRJNA514245	SAMN09721461			FRANCIA		Food (Poultry, minced chicken)	2015	cpa										A
16SBCL595	PRJNA514245	SAMN09721462			FRANCIA		Food (Poultry, minced chicken)	2015	cpa										A
16SBCL648	PRJNA514245	SAMN09721463			FRANCIA			2016	cpa										A
16SBCL940	PRJNA514245	SAMN09721425			FRANCIA		Food (Poultry, meat dishes)	2015	cpa				cpe						F
16SBCL529	PRJNA514245	SAMN09721424			FRANCIA		Food (Poultry, curcuma)	2016	cpa				cpe						F
16SBCL110	PRJNA514245	SAMN09721417			FRANCIA			2014	cpa				cpe						F
16SBCL615	PRJNA514245	SAMN09721416			FRANCIA		Food (Beef)	2015	cpa				cpe						F
16SBCL624	PRJNA514245	SAMN09721419			FRANCIA		Food (Pork)	2015	cpa				cpe						F
16SBCL1431	PRJNA514245	SAMN09721418			FRANCIA		Food (Poultry, mixed dishes)	2016	cpa				cpe						F
15SBCL1664	PRJNA514245	SAMN09721421			FRANCIA		Food (Poultry, mixed dishes)	2015	cpa				cpe						F
16SBCL627	PRJNA514245	SAMN09721420			FRANCIA		Food (Pork)	2015	cpa				cpe						F
800299FEC1B	PRJNA325243	SAMN11102869			USA		Dog	2012	cpa										A
NY82544264	PRJNA420718	SAMN08225685			USA		Food (steamship prime rib)	2016	cpa				cpe						F
NY101030933	PRJNA420718	SAMN11391560			USA		Food (corned beef)	2019	cpa				cpe						F
NY82581450	PRJNA420718	SAMN08225667			USA		Food (Gravy)	2010	cpa				cpe						F
NY101030996	PRJNA420718	SAMN11391116			USA			2019	cpa				cpe						F
NY101030881	PRJNA420718	SAMN11391117			USA		Food (cabbage)	2019	cpa				cpe						F
NY101028250	PRJNA420718	SAMN11391561			USA		Food (potato)	2019	cpa				cpe						F
NY101030589	PRJNA420718	SAMN11391118			USA			2019	cpa				cpe						F
NY100891064	PRJNA420718	SAMN11391115			USA			2018	cpa										A
NY82541376	PRJNA420718	SAMN08225676			USA		Food (Mashed Potatoes)	2016	cpa				cpe						F
AG190225	PRJNA325243	SAMN12095132			USA		Food (Raw Chicken Patty)	2019	cpa								netB		G
NYVetLIRN153	PRJNA325243	SAMN12108829			USA		Cat	2019	cpa				cpe						F
16S0019	PRJNA718992	SAMN18580238			Egypt		Bird with clinical necrotic enteritis	2016	cpa										A
16S0023	PRJNA718992	SAMN18580239			Egypt		Bird with clinical necrotic enteritis	2016	cpa										A
16S0027	PRJNA718992				Egypt		Bird with clinical necrotic enteritis	2016	cpa										A
16S0031	PRJNA718992				Egypt		Bird with clinical necrotic enteritis	2016	cpa										A
16S0037	PRJNA718992				Egypt		Bird with clinical necrotic enteritis	2016	cpa										A
16S0038	PRJNA718992				Egypt		Bird with clinical necrotic enteritis	2016	cpa										A
16S0039	PRJNA718992				Egypt		Bird with clinical necrotic enteritis	2016	cpa										A
16S0041	PRJNA718992				Egypt		Bird with clinical necrotic enteritis	2016	cpa										A
16S0043	PRJNA718992				Egypt		Bird with clinical necrotic enteritis	2016	cpa										A
16S0051	PRJNA718992				Egypt		Bird with clinical necrotic enteritis	2016	cpa										A
16S0055	PRJNA718992				Egypt		Bird with clinical necrotic enteritis	2016	cpa										A
16S0057	PRJNA718992				Egypt		Bird with clinical necrotic enteritis	2016	cpa										A
16S0058	PRJNA718992				Egypt		Bird with clinical necrotic enteritis	2016	cpa										A
16S0071	PRJNA718992				Egypt		Healthy bird	2016	cpa										A
16S00721	PRJNA718992				Egypt		Healthy bird	2016	cpa										A
16S00861	PRJNA718992				Egypt		Healthy bird	2016	cpa										A
16S0088	PRJNA718992				Egypt		Healthy bird	2016	cpa										A
16S00931	PRJNA718992				Egypt		Healthy bird	2016	cpa										A
16S0095	PRJNA718992				Egypt		Healthy bird	2016	cpa										A
16S0096	PRJNA718992				Egypt		Healthy bird	2016	cpa										A
16S00981	PRJNA718992				Egypt		Healthy bird	2016	cpa										A
16S00991	PRJNA718992				Egypt		Healthy bird	2016	cpa										A
16S01003	PRJNA718992				Egypt		Healthy bird	2016	cpa										A
16S01051	PRJNA718992				Egypt		Healthy bird	2016	cpa										A
16S01053	PRJNA718992				Egypt		Healthy bird	2016	cpa										A
16S01061	PRJNA718992				Egypt		Healthy bird	2016	cpa										A
16S0107	PRJNA718992				Egypt		Healthy bird	2016	cpa										A
16S01081	PRJNA718992				Egypt		Healthy bird	2016	cpa										A
16S01083	PRJNA718992				Egypt		Healthy bird	2016	cpa										A
16S01111	PRJNA718992				Egypt		Healthy bird	2016	cpa										A
16S01121	PRJNA718992				Egypt		Healthy bird	2016	cpa										A
16S01171	PRJNA718992				Egypt		Healthy bird	2016	cpa										A
16S01181	PRJNA718992				Egypt		Healthy bird	2016	cpa										A
16S01201	PRJNA718992				Egypt		Healthy bird	2016	cpa										A
16S0139	PRJNA718992				Egypt		Poultry meat	2016	cpa										A
16S0142	PRJNA718992				Egypt		Poultry meat	2016	cpa										A
16S0209	PRJNA718992				Egypt		Poultry meat	2016	cpa										A
16S0212	PRJNA718992				Egypt		Poultry meat	2016	cpa										A
16S0243	PRJNA718992				Egypt		Poultry meat	2016	cpa										A
16S02671	PRJNA718992				Egypt		Poultry meat	2016	cpa										A
P6					Chile		Pileta (Agua)	2019	cpa										A
PUC274					Chile		Human	2013	cpa										A

## Sheet: Table S2
Table S2: Quast information: genomes assemblies of C. perfringens strains.
Statistics without reference	# contigs	# contigs (>= 0 bp)	# contigs (>= 1000 bp)	# contigs (>= 5000 bp)	# contigs (>= 10000 bp)	# contigs (>= 25000 bp)	# contigs (>= 50000 bp)	Largest contig	Total length	N50	N75	L50	L75	GC (%)
0522A28397	31	31	31	27	24	21	14	799085	3417203	250061	147314	4	9	28.33
1001175st1F9	79	79	79	63	49	35	16	561710	2931950	58708	39329	10	26	27.82
1207_CPER	78	95	75	58	50	35	22	279830	3202988	85634	46030	11	23	28.1
130815C	23	30	19	17	14	12	10	2028821	3645337	2028821	232848	1	4	27.8
130815D	21	30	19	15	13	11	11	1823696	3203144	1823696	162267	1	4	28.15
130816B	21	29	20	16	12	11	11	2007107	3269071	2007107	179488	1	3	28.09
130847D	26	34	24	18	16	12	10	1106069	3323740	1067129	180969	2	4	28.09
15SBCL1664	108	277	101	76	61	38	17	290103	2885255	57795	30192	15	34	27.91
16S0019	40	40	34	22	17	14	13	1077234	3325605	878508	179674	2	4	28.27
16S0023	42	42	37	25	20	15	13	1077414	3322907	878508	179674	2	4	28.26
16S0027	34	34	30	19	16	14	14	873245	3312667	392070	179719	3	5	28.1
16S0031	39	39	33	22	18	14	13	873245	3315188	392070	179719	3	5	28.09
16S0037	103	103	84	42	26	19	13	837758	3801979	497892	84279	3	8	27.98
16S0038	113	113	84	42	28	18	13	837248	3818354	497527	84279	3	8	28.02
16S0039	89	89	70	36	22	17	13	838039	3719211	497892	114427	3	7	28.1
16S0041	115	115	87	40	26	18	13	837501	3776774	496898	84279	3	8	28.04
16S0043	98	98	68	45	33	22	16	727041	3789210	217644	87567	5	11	28.05
16S0051	32	32	27	20	18	14	14	850261	3374167	369610	179569	3	5	28.29
16S0055	31	31	27	20	17	13	12	1157634	3372978	869808	179569	2	4	28.29
16S0057	38	38	32	23	19	14	12	849835	3371254	369610	179569	3	5	28.29
16S0058	30	30	27	20	16	13	12	1158144	3374367	869808	179569	2	4	28.29
16S0071	37	37	32	22	19	16	13	1077233	3325464	873311	131100	2	5	28.05
16S00721	100	100	71	36	26	20	18	873912	3756208	185297	136860	4	10	28.05
16S00861	111	111	77	37	26	21	16	873655	3762381	279496	92098	4	10	28.06
16S0088	56	56	47	27	22	16	15	879292	3368580	537644	109023	3	7	28.15
16S00931	52	52	47	29	24	19	13	1468351	3461841	287027	113473	2	8	28.7
16S0095	126	126	93	53	34	19	15	560607	3877960	297739	86025	5	11	27.96
16S0096	39	39	36	28	22	20	17	657455	3172886	196772	101001	5	10	28.17
16S00981	42	42	35	22	18	13	12	1064348	3285518	873311	179746	2	4	28.06
16S00991	31	31	27	19	16	12	10	1970198	3340585	1970198	183901	1	3	28
16S01003	29	29	24	19	15	12	9	2028072	3376773	2028072	193706	1	3	28
16S01051	29	29	25	18	16	14	13	1094245	3280856	881130	163154	2	4	28.18
16S01053	27	27	24	19	14	13	12	1587876	3182331	357015	136847	2	5	28.13
16S01061	25	25	22	18	13	12	11	1687495	3183597	1687495	186146	1	4	28.14
16S0107	25	25	20	16	12	11	9	1920793	3175950	1920793	188488	1	3	28.11
16S01081	29	29	24	19	16	14	12	1094245	3268748	881130	179543	2	4	28.18
16S01083	36	36	33	27	21	19	15	657455	3207986	288809	100873	4	8	28.1
16S01111	151	151	95	44	28	18	13	778943	3781515	236156	95623	4	9	27.92
16S01121	34	34	31	25	18	16	14	678534	3199457	301250	172659	4	7	28.52
16S01171	69	69	60	43	36	31	21	312191	3256988	136889	65205	8	17	28.49
16S01181	34	34	33	27	25	18	15	877761	3319850	444448	118853	3	7	28.66
16S01201	34	34	25	19	16	15	12	1558535	3227390	323868	148416	2	5	28.42
16S0139	33	33	30	21	16	13	12	1091389	3294531	873311	179569	2	4	28.11
16S0142	51	51	44	28	22	18	14	1468351	3532624	197279	126514	3	8	28.18
16S0209	111	111	86	45	27	21	13	837503	3851748	497571	84524	3	8	28.41
16S0212	53	53	45	25	19	15	14	1157754	3476900	869808	136751	2	6	28.77
16S0243	68	68	59	43	39	33	25	349219	3418290	104823	73661	10	19	28.9
16S02671	103	103	82	48	37	30	17	609473	3711826	168123	68640	6	14	28.38
16SBCL106	172	424	161	106	73	39	16	152232	2863181	33710	19040	24	52	27.83
16SBCL1078	33	107	29	25	23	19	17	605377	3301491	203146	166766	5	9	28.09
16SBCL1081	33	108	29	24	22	18	17	1066814	3301053	203146	100035	3	9	28.08
16SBCL1083	28	89	28	22	20	18	15	636168	3241367	232846	143342	4	8	28.11
16SBCL110	92	274	85	69	60	41	18	289484	2813492	56019	29609	15	32	27.91
16SBCL111	91	196	85	61	52	34	22	286836	3117587	81649	40599	12	25	28.09
16SBCL1141	32	108	31	25	23	19	16	787903	3148441	274738	112171	3	8	28.13
16SBCL1142	32	103	28	23	20	16	15	1321297	3331302	532109	134041	2	6	28.04
16SBCL1431	76	219	73	57	52	42	26	227578	2897393	66803	40848	14	27	27.91
16SBCL1584	116	303	109	84	69	41	18	253108	2902043	51685	27577	17	37	27.85
16SBCL1589	42	127	37	31	27	19	17	663057	3380003	225947	132802	5	10	28
16SBCL1590	39	110	36	32	28	24	19	564306	3159758	153154	84004	5	12	28.13
16SBCL525	45	131	42	34	31	24	18	743404	3365185	168671	86592	5	12	28.08
16SBCL529	122	300	114	85	62	37	15	288556	2902046	52365	27418	15	36	27.84
16SBCL537	25	80	23	18	16	15	13	1274559	3224122	428364	151716	2	6	28.1
16SBCL538	28	124	27	23	20	15	13	1001374	3085127	706502	137702	2	5	28.21
16SBCL570	28	83	27	25	21	17	14	1147725	3390932	382591	158775	3	6	28.03
16SBCL571	1563	7666	869	332	134	21	2	54362	5478421	8702	3725	178	412	28.3
16SBCL572	1107	6645	707	319	142	32	2	63025	5229530	10468	5320	130	307	27.82
16SBCL577	147	330	132	102	75	40	17	244536	2925986	40229	22418	20	45	27.78
16SBCL578	30	82	28	24	23	19	13	1111643	3366866	639596	142023	2	6	28.03
16SBCL584	656	1717	514	197	87	10	2	72918	3179746	9423	4646	96	217	27.66
16SBCL585	112	342	106	85	71	41	17	253108	2909222	49753	27562	18	38	27.81
16SBCL591	128	341	123	91	72	36	13	253454	2904564	41507	22502	17	40	27.8
16SBCL592A	118	342	114	88	71	38	16	253227	2868784	46195	27101	18	38	27.81
16SBCL595	21	61	19	16	15	13	12	1324604	3271498	714505	176714	2	4	28.1
16SBCL596A	39	115	36	30	28	22	17	839571	3359464	205394	90349	4	10	28.12
16SBCL599	117	338	110	86	71	41	16	253108	2911126	47684	27483	18	38	27.82
16SBCL600	32	102	31	22	20	14	11	1286997	3339681	744019	166571	2	4	28.02
16SBCL605	86	289	81	67	53	33	17	348125	2902533	62869	37774	11	25	27.81
16SBCL608	100	268	91	71	58	34	14	263598	2900799	73636	33689	11	28	27.83
16SBCL609	105	323	100	82	65	40	12	233108	2903577	47726	29211	15	34	27.74
16SBCL610	46	113	44	41	36	23	21	917047	3312932	140178	72680	6	14	28.02
16SBCL615	104	274	96	78	67	39	19	289478	2932594	58947	28780	17	35	27.91
16SBCL620	28	78	26	22	20	14	11	1284297	3306940	720096	155993	2	4	28.07
16SBCL621	50	153	46	40	39	31	26	194145	3120480	95114	78149	11	20	28.11
16SBCL624	187	211	176	130	87	33	11	110605	2866867	27426	13837	28	64	27.9
16SBCL627	102	225	92	72	59	35	17	205922	2893729	58930	30834	13	30	27.85
16SBCL629	25	76	24	19	17	14	13	1105098	3295078	705131	158058	2	5	28.11
16SBCL648	62	203	55	30	23	17	15	770659	3468063	231297	143013	5	9	28
16SBCL940	109	312	102	80	58	35	16	288589	2890833	63123	28034	13	32	27.85
16SBCL945	92	237	82	67	55	39	19	288555	2904533	61030	35945	14	29	27.83
17SBCL335	25	88	25	19	17	13	12	1196772	3341341	709902	158654	2	5	28.09
17SBCL67	27	100	25	21	20	16	12	1041594	3263805	690439	141227	2	6	28.11
17SBCL85	29	80	26	23	20	16	13	851545	3376828	427209	143030	3	6	28.03
2016TE764169	15	15	15	13	12	11	9	1572588	3228139	448963	200598	2	4	28.37
2789STDY5608889	46	48	36	26	18	11	8	2127284	3320216	2127284	188837	1	3	28.09
2C45	7	7	7	7	7	6	4	1759955	3438376	1759955	1159434	1	2	28.29
4928STDY7387889	42	43	37	31	27	24	15	679214	3205200	228710	113726	5	10	28.18
4928STDY7387898	62	75	55	45	40	31	16	439949	3240081	130984	62109	6	15	28.13
4928STDY7387917	39	50	34	30	27	23	19	334561	3125685	177402	101811	7	13	28.11
4928STDY7387926	16	19	15	14	12	11	8	1861412	3329312	1861412	248908	1	3	28.19
4928STDY7387940	1	1	1	1	1	1	1	3382360	3382360	3382360	3382360	1	1	28.29
793851	98	115	96	79	63	33	17	247467	2775432	54539	29047	14	31	27.94
793852	103	117	101	84	67	34	17	247466	2756477	60447	25707	15	34	27.9
793853	92	106	90	75	59	33	17	247467	2775064	60885	31402	13	29	27.94
793854	144	164	138	101	74	31	10	247465	2760114	38155	17357	19	46	27.95
793855	104	120	102	81	65	35	17	247466	2774576	53135	29047	15	33	27.94
793856	98	114	96	77	61	31	16	247467	2778389	60885	31403	13	29	27.93
793857	90	101	88	74	59	34	17	247467	2779270	61115	33454	13	28	27.93
800299FEC1B	91	397	85	71	56	41	19	462472	3302032	69089	44043	11	27	28.12
8392112	92	100	90	76	61	33	16	247467	2778797	60885	31402	13	30	27.94
8392133	99	117	95	77	63	35	18	247467	2780278	60447	29777	14	31	27.92
8392134	93	103	91	75	60	33	16	247467	2775152	59675	32832	13	29	27.94
967415	48	48	48	33	29	22	15	797628	3383570	244647	113354	4	10	27.91
98787182	55	55	38	26	24	18	14	541237	3608029	242624	183437	5	9	28.04
a508.17	118	120	113	88	67	37	19	391375	3475962	67577	28793	13	32	28.01
a515.17	109	116	101	71	61	38	23	458703	3585315	81525	43830	13	28	28.08
AF303	49	49	48	43	40	32	23	716814	3402500	132910	62953	7	17	28.03
AG190225	355	490	313	191	110	36	8	96418	3623146	19716	9732	48	114	27.89
AG200011	21	36	20	16	15	11	10	2081622	3464398	2081622	227808	1	3	28.02
An185	71	71	64	49	37	30	20	299518	3254381	121401	56929	9	18	28.02
An68	47	47	43	38	33	26	20	420761	3263985	142353	87823	7	14	28.01
ATCC13124	1	1	1	1	1	1	1	3256683	3256683	3256683	3256683	1	1	28.38
ATCC3626	98	98	96	64	60	39	29	299576	3896305	88742	65220	12	25	28.36
B16243501CP	256	354	229	142	89	36	11	239151	3460612	29598	15332	28	69	28.01
B16243503CP	429	629	368	182	104	32	5	114706	3433249	17119	7731	56	131	28.17
BERNE33	14	14	14	10	10	8	8	1445770	3428087	757296	368081	2	3	28.26
BSD2780061688st3G3	22	22	22	18	14	13	12	1966772	3324331	1966772	176661	1	4	28.09
BzA	64	64	45	41	34	23	18	501955	3282838	154353	84317	6	13	28.19
CBA7123	2	2	2	2	2	2	1	3088370	3135010	3088370	3088370	1	1	28.52
CP01	234	234	234	161	87	22	5	157850	2688034	17057	9407	40	94	28.6
CP02	133	133	132	107	70	30	13	344539	3038824	46864	18437	16	41	28.3
CP03	166	166	165	131	93	31	13	180607	3086345	36425	14142	24	62	28.41
CP04	120	120	119	99	77	41	19	300709	3412925	54437	25232	17	41	28.08
CP05	185	185	176	115	86	42	16	222811	3376421	39950	20556	23	53	28.06
CP06	100	100	87	61	47	33	23	257226	3534593	129043	55189	10	21	27.92
CP07	18	18	17	13	12	10	10	1475066	3237697	559157	221385	2	4	28.1
CP08	24	24	22	15	14	13	10	1471030	3176365	419318	182135	2	5	28.09
CP09	22	22	21	15	15	13	11	873613	3446226	428234	242383	3	5	28.05
CP10	231	231	230	162	102	33	6	141808	3166998	20992	11521	42	91	28.35
CP11	29	29	29	22	21	17	14	725523	3257846	220101	182056	5	9	28.07
CP12	252	252	245	149	76	23	5	155396	2722930	17867	8726	36	88	28.14
CP13	206	206	195	131	97	50	15	98570	3384569	32222	17857	34	69	28.03
CP14	124	124	120	95	74	38	16	175531	3191452	48276	24596	17	40	28.24
CP15	38	38	37	28	27	23	16	480585	3218705	194900	104138	6	11	28.15
CP15USA	5	5	5	2	2	1	1	3354441	3378662	3354441	3354441	1	1	28.57
CP16	77	77	73	49	40	30	21	317074	3407131	137371	64044	9	18	28.01
CP17	170	170	170	121	85	40	15	131971	3171589	33409	18250	26	58	28.29
CP18	211	211	200	128	86	43	14	123428	3284799	32313	17133	29	64	28.21
CP19	175	175	175	137	99	38	11	131958	3181864	26858	16643	32	69	28.22
CP20	205	205	203	139	103	40	8	221130	3278999	28582	14054	32	73	28.26
CP21	100	100	84	53	45	34	22	607982	3627245	126548	53531	8	20	27.99
CP22	111	111	92	55	43	32	20	567046	3633863	126336	58319	9	19	27.89
CP23	54	54	47	39	32	28	20	564994	3316666	132550	71083	7	15	28.11
CP24	29	29	26	17	16	15	11	661826	3318726	495025	208549	3	6	28.06
CP25	265	265	265	165	99	23	8	144011	3011842	18045	9650	45	102	28.55
CP26	24	24	24	16	15	14	10	1628930	3337572	395310	182260	2	5	28.09
CP27	48	48	44	28	22	18	11	1344213	3498824	336303	137290	3	6	28.01
CP28	166	166	166	110	80	38	16	165639	3187150	41136	18680	22	51	28.28
CP29	39	39	35	28	24	20	15	837437	3418591	240956	133357	4	9	28.03
CP30	69	69	68	60	54	35	20	400159	3234661	82515	42612	10	23	28.15
CP31	108	108	108	95	79	44	18	233419	3360461	53535	27313	17	39	28.14
CP32	28	28	24	17	14	11	8	2097955	3396157	2097955	238356	1	3	28.04
CP33	105	105	104	87	64	33	14	215001	2869242	50867	24128	14	34	28.43
CP34	46	46	35	15	13	10	8	2192814	3542603	2192814	226795	1	3	27.95
CP35	251	251	247	152	90	25	8	121756	2817625	18172	9917	37	91	28.12
CP36	89	89	87	78	66	41	24	237538	3252225	65596	39143	15	31	28.2
CP37	17	17	16	11	11	10	10	1137007	3272214	444482	244625	3	5	28.04
CP38	472	472	422	199	111	18	4	56284	3342561	14101	6883	75	158	28.25
CP39	39	39	38	32	31	24	16	585106	3353485	198805	110604	6	12	28.06
CP40	86	86	61	26	23	18	11	1653362	3767282	422840	157590	2	6	27.87
CP41	37	37	35	28	27	22	21	601194	3365880	155259	99832	6	12	28.48
CP42	137	137	120	88	70	46	23	139662	3311252	52741	34948	21	40	28.03
CP43	45	45	45	40	36	29	18	607275	3305530	166393	74377	6	14	28.11
CP44	27	27	23	16	13	11	8	2097955	3396324	2097955	238356	1	3	28.04
CP45	41	41	38	30	28	25	17	724615	3306126	174541	112369	6	12	28.12
CP4	98	98	92	67	55	42	26	289484	3642209	83876	45373	13	28	27.8
Del1	5	5	5	5	5	5	3	3559163	3810896	3559163	3559163	1	1	28.2
EHENE18	4	4	4	4	4	4	3	3463721	3663932	3463721	3463721	1	1	28.23
EHENE7	68	88	53	30	25	18	15	806265	3422103	168416	129940	4	9	28.02
EURNE15	62	62	50	25	18	12	9	1152401	3588449	1012488	233280	2	4	28.02
F262	53	53	53	40	35	28	24	389112	3464306	153392	83560	8	16	28
F4969	75	75	72	59	55	41	20	365849	3580752	96499	42952	10	24	28.53
FC2	63	81	46	23	16	10	9	1162803	3479638	975323	231633	2	4	28.2
FECC2	67	129	56	50	44	35	21	412582	3159959	90667	54419	9	20	28.14
FORC003	2	2	2	2	2	2	2	3338532	3395109	3338532	3338532	1	1	28.41
FORC025	1	1	1	1	1	1	1	3343822	3343822	3343822	3343822	1	1	28.49
GNP1	102	128	70	33	24	18	15	1428744	3715253	242799	146679	3	8	27.97
ITX110512MP	252	252	209	145	96	43	14	255143	3651954	32741	17294	30	68	28.22
JFP718	56	56	56	39	34	24	19	448346	3652220	197638	95073	7	13	27.99
JFP727	47	47	47	38	32	26	22	385426	3624033	151112	99067	8	15	28.02
JFP728	85	85	85	65	55	42	31	234813	3579626	83659	55977	15	28	27.98
JFP771	81	81	80	54	44	32	24	354656	3495308	118182	58278	10	20	27.99
JFP774	56	56	56	38	34	25	20	552914	3548595	142704	95074	7	14	28.03
JFP795	67	67	67	57	47	36	27	236684	3578912	114607	67498	12	23	28.01
JFP796	114	114	114	84	61	45	27	205416	3601148	75633	39227	17	33	28.02
JFP801	59	59	59	50	41	30	24	376970	3580610	143793	70034	8	18	28.01
JFP804	117	117	117	76	60	43	30	211776	3625968	71788	46022	15	31	28.02
JFP810	95	95	95	55	38	29	22	339675	3830406	161738	69773	8	17	28.04
JFP826	70	70	70	50	39	32	27	389795	3660408	105999	70984	10	20	28
JFP828	54	54	54	44	37	31	26	263358	3564370	125860	93637	10	19	27.99
JFP829	108	108	108	79	64	46	28	180911	3639686	71458	42347	18	34	27.97
JFP833	96	96	96	72	55	37	22	235504	3521770	84324	45302	13	26	27.94
JFP834	121	121	120	82	58	33	24	204610	3549140	96309	36672	13	27	27.88
JFP836	51	51	51	42	37	27	23	503802	3599532	163794	89541	7	15	28.03
JFP914	79	79	79	60	52	38	30	213827	3819232	104224	60431	13	25	27.96
JFP916	67	67	67	48	38	30	24	405943	3660641	160443	77861	9	18	28.02
JFP921	78	78	78	60	50	37	25	300671	3601767	100577	56513	12	24	27.96
JFP922	76	76	76	44	35	26	21	385870	3612099	186517	80738	7	15	27.98
JFP923	48	48	48	37	31	23	18	480833	3589715	212576	115564	6	11	28.02
JFP941	64	64	64	52	43	36	28	300891	3594640	109035	69039	11	21	28.01
JFP961	66	66	66	47	38	28	25	285288	3617219	138753	74062	9	18	28.01
JFP978	68	68	68	57	50	38	28	257424	3585277	106630	64737	12	23	27.9
JFP980	67	67	67	53	42	32	27	434795	3654588	108867	77601	11	20	28
JFP981	68	68	68	56	43	32	25	316923	3580367	131646	67609	10	20	27.9
JFP982	62	62	62	48	36	28	24	494176	3670557	137154	76550	8	16	28.01
JFP983	46	46	46	35	32	25	22	379649	3657522	204880	103635	7	13	28.01
JFP986	58	58	58	47	39	31	22	313789	3669049	158758	95072	9	17	27.99
JFP992	70	70	70	57	43	29	20	429164	3657868	174400	71067	8	17	28.01
JGS1495	84	84	76	54	52	34	23	383044	3661329	117588	57954	10	21	28.58
JGS1721	221	221	181	85	74	48	30	192053	4045016	80514	33940	19	39	28.26
JGS1987	101	101	96	70	68	47	27	270422	4127102	88895	48316	14	29	28.08
JJC	62	69	57	52	49	34	21	445718	3256793	98246	50371	9	21	28.11
JP55	6	6	6	6	6	5	3	3347300	3571229	3347300	3347300	1	1	28.19
JP838	5	5	5	5	5	4	3	3530414	4070811	3530414	3530414	1	1	27.94
JS2202	392	392	316	159	101	29	8	109043	3308485	19425	9729	45	105	28.13
JS5388	266	266	208	111	88	44	15	205907	3475673	36594	19051	27	60	28.02
JXJA17	1	1	1	1	1	1	1	3324072	3324072	3324072	3324072	1	1	28.51
K473	55	55	55	44	38	24	17	724340	3411764	153982	75262	6	13	28.28
LLY_N11	4	4	4	4	4	2	2	3346739	3446916	3346739	3346739	1	1	28.44
LLYTpel17	53	53	43	27	19	17	16	1037563	3486617	242641	133839	4	8	28.13
MGYG_HGUT_02372	1	1	1	1	1	1	1	3343822	3343822	3343822	3343822	1	1	28.49
MJR7757A	228	228	183	100	78	47	23	203590	3590266	51972	24817	22	48	27.79
NAGNE1	111	128	106	83	68	39	20	196742	3329128	65981	32948	16	36	28.04
NAGNE31	76	116	56	30	20	16	14	868485	3453033	316465	162367	4	8	28
NCTC10240	3	3	3	3	2	2	2	2932420	2997925	2932420	2932420	1	1	28.25
NCTC10578	2	2	2	1	1	1	1	3301102	3303290	3301102	3301102	1	1	28.36
NCTC10613	9	9	9	9	7	4	2	2869824	3061691	2869824	2869824	1	1	28.22
NCTC10614	3	3	3	3	3	2	2	2938185	3007013	2938185	2938185	1	1	28.19
NCTC10719	25	25	25	23	22	17	16	767229	3657605	316707	150563	4	8	28.2
NCTC11144	4	4	4	4	4	4	4	3258749	3449690	3258749	3258749	1	1	28.32
NCTC13170	1	1	1	1	1	1	1	3291135	3291135	3291135	3291135	1	1	28.46
NCTC2837	1	1	1	1	1	1	1	3273517	3273517	3273517	3273517	1	1	28.39
NCTC3182	4	4	4	4	4	4	3	1920761	3645223	1920761	1628186	1	2	28.25
NCTC8081	12	12	12	12	11	7	6	2910312	3580842	2910312	2910312	1	1	28.03
NCTC8359	10	10	10	10	9	2	2	2935352	3097952	2935352	2935352	1	1	28.18
NCTC8449	29	29	29	28	26	22	20	383604	3096490	172316	95465	6	12	28.37
NCTC8503	10	10	10	9	9	9	7	1600983	3574234	798931	565257	2	3	28.28
NCTC8678	4	4	4	2	2	2	1	2937420	2983212	2937420	2937420	1	1	28.22
NCTC8679	3	3	3	3	3	3	2	2976781	3056510	2976781	2976781	1	1	28.19
NCTC8797	3	3	3	3	3	2	1	2948187	2992625	2948187	2948187	1	1	28.25
NCTC8798	14	14	14	14	13	10	8	1818682	3084171	1818682	237920	1	3	28.32
NCTC9851	3	3	3	3	3	2	2	2918342	2990252	2918342	2918342	1	1	28.2
NM49B97	65	69	59	49	40	26	20	339189	3432314	153609	75564	7	15	28.02
NobL1	220	241	206	137	98	46	14	139166	3500912	32218	17407	33	70	28.03
NY100891064	73	166	72	55	49	32	21	400179	3245289	114533	50772	8	21	28.14
NY101028250	124	416	93	81	66	39	21	187428	2913410	56549	33150	17	34	28.02
NY101030589	115	256	102	85	67	35	15	345645	2905507	53321	29314	14	33	27.92
NY101030881	111	373	95	82	66	39	19	261929	2906650	53499	29314	17	35	27.94
NY101030933	112	343	93	79	63	35	19	345528	2905991	60666	33121	14	31	27.93
NY101030996	110	411	95	82	67	37	18	345469	2902557	56549	29314	15	33	27.92
NY108483066	27	138	25	20	17	15	14	1089482	3241584	709492	140999	2	6	28.11
NY108483572	26	128	25	19	18	15	14	936339	3255148	313936	166378	3	6	28.13
NY108483588	91	399	80	62	53	40	20	288524	2859263	60736	38823	14	29	27.89
NY108483647	99	400	85	67	57	40	18	288474	2880337	57748	34293	15	31	27.87
NY108483741	32	128	29	24	23	20	16	1070961	3399747	282305	111644	3	8	28.08
NY112800105	41	134	40	27	25	18	16	807607	3367612	235973	136807	4	9	28.09
NY112800123	49	143	44	37	33	27	18	452446	3099369	148150	72245	6	13	28.18
NY112800142	41	111	36	28	27	20	18	574412	3378154	208193	136654	5	10	28.01
NY112800160	26	115	23	19	17	14	12	1125632	3376237	811783	152016	2	5	28.1
NY112800172	26	103	23	17	15	13	11	2044601	3260754	2044601	144386	1	4	28.17
NY112800184	34	119	31	24	22	17	15	1112777	3443864	473705	125993	3	7	28.01
NY114387742	107	426	99	79	65	35	15	238759	2872231	52224	26930	15	34	27.83
NY82539716	148	641	118	93	73	35	15	277098	2970521	48621	23732	17	40	27.89
NY82539841	72	388	62	51	48	39	25	347754	3460634	97955	60509	11	23	28.08
NY82540082	84	331	74	60	55	43	23	326948	3548024	87435	44787	12	27	28.08
NY82540322	136	182	130	102	81	40	18	222756	3182633	47673	22660	21	46	28.18
NY82540577	147	321	135	105	78	38	13	289114	2980991	38633	22307	21	46	27.89
NY82540655	137	384	120	90	68	34	15	289670	2987614	49519	22510	16	38	27.85
NY82540943	130	199	119	94	69	40	14	291824	3251234	48585	25159	16	38	28.09
NY82541080	170	359	156	118	86	33	13	178996	2960046	30875	16545	24	56	27.96
NY82541265	64	403	57	51	47	31	20	457004	3266556	115728	50697	9	20	28.06
NY82541376	140	237	129	97	76	38	17	143392	2922306	44027	22343	22	46	27.96
NY82544264	44	92	39	35	32	23	16	1169239	3281849	167633	80348	4	10	28.11
NY82544306	453	509	402	205	101	18	2	71877	3211191	11879	6683	77	167	28.3
NY82544348	147	405	132	103	82	46	15	224047	3264254	39499	24832	21	48	28.07
NY82581450	142	237	132	99	78	37	12	134902	2754976	36837	20398	22	47	28.04
NY83889968	84	235	74	62	52	33	16	319623	2967668	70019	39143	10	24	27.92
NY83890009	81	210	73	58	50	29	21	300495	2847570	87838	48607	10	22	27.95
NY83899388	63	168	55	50	46	37	27	174329	3201894	96733	54918	13	23	28.15
NY83901777	70	112	62	56	50	36	24	239954	3215439	91558	53387	12	23	28.11
NY83905249	93	130	90	76	59	45	18	228341	3317020	58459	41963	15	33	28.07
NY83905351	105	273	92	72	65	43	23	314048	3367130	69659	39344	15	32	28.15
NY83905468	25	65	22	20	18	15	14	824919	3250258	309402	221139	3	6	28.09
NY83905721	61	91	57	48	46	36	22	416274	3367995	105043	54161	10	20	28.06
NY83905795	171	187	160	119	89	45	15	122467	3267057	32763	19949	27	58	28.16
NY83906076	36	67	33	28	24	20	19	977396	3436458	189996	98711	4	10	28.08
NY83906155	55	118	49	44	41	30	24	355831	3259178	119087	70371	9	19	28.08
NY83906252	131	214	118	97	81	44	17	143136	3251728	45965	24873	21	45	28.1
NY83906307	43	75	40	33	31	22	17	355831	3261320	198046	78008	6	12	28.07
NY83906381	69	167	67	52	46	37	20	273180	3302584	108353	47138	10	22	28.13
NY83906509	102	141	99	72	58	41	25	550730	3810484	75941	47190	11	27	27.75
NY83906550	151	188	140	101	83	47	15	180209	3395848	46570	25416	22	47	28.09
NY83906602	56	74	50	42	37	24	18	663230	3246535	164811	59913	6	14	28.15
NY83906647	89	119	79	60	48	34	24	398791	3434573	89789	51973	11	23	27.98
NY83909308	85	266	79	70	58	40	25	198838	3081043	68332	44792	16	30	28.15
NY83909353	83	204	73	62	56	38	21	352983	3295726	83592	42469	12	26	28.12
NY83909409	89	191	80	71	63	39	18	274431	3273863	61489	38795	13	30	28.11
NY83909666	49	82	44	40	36	29	23	600248	3291438	131535	67612	7	16	28.13
NY83909731	165	219	154	114	100	45	14	147231	3252303	36948	20737	28	58	28.16
NY84134821	112	154	109	87	75	41	19	230402	3313709	54088	29041	17	38	28.15
NY84135059	45	72	39	33	30	27	22	610721	3327460	153213	75187	5	14	28.07
NY84136597	50	92	44	39	35	29	25	355613	3272133	106348	70603	8	17	28.04
NY84139156	73	178	64	50	42	30	21	229846	2926832	107322	65968	10	19	27.95
NY84139278	75	191	68	54	45	34	20	263750	2925296	90250	49963	11	21	27.95
NY84139376	115	338	103	76	59	35	14	228950	2760635	57186	28133	14	32	28.04
NY84140474	84	309	73	56	47	34	21	364784	2929143	83157	45437	11	23	27.95
NY84141151	85	483	71	56	46	33	19	384539	2929366	83234	43919	11	22	27.95
NY84149594	59	293	50	42	37	25	18	720411	3450305	148046	72958	6	14	28.02
NY87436816	147	181	137	102	77	44	16	159209	3185904	44484	23567	22	46	28.11
NY87436858	53	86	46	38	33	27	24	737993	3344736	157458	72795	6	15	28.1
NY87436900	107	137	99	76	68	41	19	300506	3255965	59940	31085	16	35	28.08
NY87437283	57	248	49	42	38	30	26	356532	3272941	94440	63217	8	19	28.05
NY87439332	84	122	77	67	56	39	28	226093	3267800	71446	47768	15	29	28.06
NY87439649	106	131	94	79	65	37	21	355613	3264554	68836	36164	14	31	28.07
NY87439753	61	116	56	49	44	36	27	305979	3269506	91604	61835	11	23	28.05
NY87439862	57	93	52	46	42	34	28	355613	3271413	91650	66875	11	21	28.04
NY87439973	57	182	49	43	37	30	20	617813	3280836	149884	56676	6	16	28.12
NY87454761	57	94	53	41	37	26	17	738054	3344514	199504	53149	5	13	28.1
NY87454849	40	71	34	28	26	23	18	695580	3347325	199382	113706	5	10	28.09
NY87454897	124	196	110	84	74	42	19	214190	3335814	55604	31090	18	37	28.14
NY87455425	123	353	103	82	63	38	20	166388	2924833	55820	26990	15	33	27.97
NY87455467	173	274	162	116	78	35	11	217205	2911598	32223	17897	23	54	27.99
NY87455515	181	321	155	106	74	35	16	140055	2919162	45157	16107	20	47	27.98
NY87455557	111	361	100	77	60	38	14	229780	2924818	61782	29930	14	31	27.95
NYVetLIRN153	32	115	28	23	19	17	16	1223291	3600761	258318	159609	3	8	27.91
p6	61	251	59	53	49	35	23	489807	3228174	92350	53074	10	22	28.08
PBD1	13	13	13	10	10	9	8	1454083	3176182	572872	239916	2	4	28.3
PBS5	10	10	10	7	7	6	5	2317119	3110163	2317119	280459	1	2	28.25
PC5	11	11	11	8	8	7	6	2196352	3099804	2196352	348758	1	2	28.28
Pennington	120	148	81	40	23	18	16	1160668	3737904	242896	133956	4	9	28.02
PUC274	39	134	38	27	24	17	15	1189632	3279657	241883	132666	3	8	28.2
Q041.2	14	15	13	12	9	8	8	2192929	3438480	2192929	245882	1	3	28.03
Q061.2	18	20	17	15	12	10	8	2217274	3517326	2217274	238436	1	3	28
Q135.2	32	41	23	20	17	11	10	1561715	3560366	452560	241480	2	5	27.98
SAF_1	84	93	81	67	58	39	22	361899	3297890	72912	37788	13	28	28.17
SC4C13	147	205	93	25	15	12	10	1386217	3579731	454710	195370	2	6	28.07
SC4C14	63	110	24	21	18	16	11	1428470	3417318	356343	182615	2	6	28.22
SC4C17	158	205	51	15	13	12	10	1397833	3495006	461812	195141	2	6	28.14
SM101	3	3	3	3	3	1	1	2897393	2921996	2897393	2897393	1	1	28.23
SOM_NE34	2	2	2	2	2	2	2	3355569	3418437	3355569	3355569	1	1	28.05
SOMNE35	59	59	42	32	26	17	13	943902	3567592	933301	136444	2	7	28.06
strain11	35	35	35	34	29	23	19	515326	3197244	206922	90623	5	11	28.11
strain13	2	2	2	2	2	2	2	3031430	3085740	3031430	3031430	1	1	28.51
strain37	74	74	56	29	20	14	12	1154955	3481068	242998	176103	3	7	28.08
strain48	33	33	33	31	27	19	16	670855	3250386	245313	116341	4	10	28.03
strain67	48	48	31	21	16	13	10	1602581	3448290	449346	191370	2	5	28.13
strain68	158	171	151	111	88	46	15	174034	3501809	38944	23711	21	49	28.09
T3381	75	75	75	60	49	33	21	352891	3417560	119157	50481	10	21	28.39
TAMNE38	71	78	62	45	33	20	17	605659	3644581	220686	125213	5	11	27.91
TAMNE40	71	78	58	41	32	23	16	653276	3643743	209510	88011	4	11	27.9
TAMNE42	98	109	93	75	67	42	18	348618	3360041	67273	32075	14	33	28.33
TAMNE43	18	28	16	15	11	9	8	2130038	3271372	2130038	347820	1	2	28.08
TAMNE46	152	216	96	38	23	17	12	908652	3651787	313809	121850	4	8	27.93
TAMU	214	318	177	112	85	41	15	230249	3489908	46791	18503	21	50	28.04
Tumat	131	131	28	18	15	13	11	764992	3127353	337746	179056	4	7	28.4
TypeD	9	9	9	7	5	4	2	3366449	3541437	3366449	3366449	1	1	28.19
UDE951372	93	124	64	32	21	17	12	1428995	3631604	261234	173560	3	7	28.04
W1319	12	12	12	8	8	7	7	2023168	3308237	2023168	508446	1	2	28.14
WAL14572	35	35	30	24	22	19	14	618435	3462156	307728	162729	4	8	28.1
Warren	184	184	152	105	84	45	21	233320	3776328	53232	26697	19	45	28.21
WCAh251APC2	114	114	105	86	70	46	21	175957	3089154	55611	29071	20	39	28.13
WERNE36	130	156	118	77	65	33	18	243438	3400533	90861	29320	11	28	28.01

## Sheet: Table S3
Table S3: MLST information of the 372 C. perfringens strains included in the study.
ISOLATE	ST		colA	groEL	sodA	plc	gyrB	sigK	pgk	nadA	SOURCE	SOURCE2	Host/source of isolation	Continent	Year of isolation	TOXINOTIPO
ATCC13124	1		1	1	1	1	1	1	1	1	Unkknow	Unkknow			ND	A
NYVetLIRN153	2		34	31	36	36	26	25	17	34	Animal	Other animal	Other animal	AMERICA	2019	F
17SBCL85	5		4	1	3	4	3	2	1	4	Food	Food	Food(Bovine, veal)	EUROPA	2018	F
NY112800142	5		4	1	3	4	3	2	1	4	Human	Human	Human (stool)	AMERICA	2019	A
CP07	13		4	9	1	10	8	2	1	1	Unkknow	Unkknow		ASIA	1962	A
98787182	21		3	1	3	4	3	2	1	1	Animal	Bird	Bird	EUROPA	2005	G
2016TE764169	21		3	1	3	4	3	2	1	1	Animal	Bird	Bird (turkey intestine)	EUROPA	2016	A
CP17	29		20	1	14	19	5	2	2	1	Animal	Pig	Pig	ASIA	1993	A
NCTC3182	30		4	20	15	10	1	12	12	17	Animal	Sheep	Sheep		1930	C
NCTC8081	31		21	12	16	20	14	15	13	18	Human	Human	Human	EUROPA	1946	C
JGS1987	32		22	5	17	21	15	16	7	19	Animal	other animal	Cattle		ND	E
NCTC10614	33		23	21	18	20	16	17	14	20	Human	Human	Human (stool)	EUROPA	1968	F
NCTC8798	33		23	21	18	20	16	17	14	20	Food	Food	Food (meat rissole)		1950	F
SM101	33		23	21	18	20	16	17	14	20	Human	Human	Human		ND	F
16SBCL525	36		6	6	1	7	1	5	4	1	Food	Food	Food (Vegetables)	EUROPA	2016	F
F4969	36		6	6	1	7	1	5	4	1	Human	Human	Human		ND	F
NY112800105	36		6	6	1	7	1	5	4	1	Human	Human	Human (stool)	AMERICA	2019	F
NY82539841	36		6	6	1	7	1	5	4	1	Food	Food	Food (Pulled Pork)	AMERICA	2010	F
NY82540082	36		6	6	1	7	1	5	4	1	Food	Food	Food (chicken)	AMERICA	2010	F
CP06	39		33	4	40	39	7	4	3	19	Animal	Pig	Pig	ASIA	1996	C
CP16	39		33	4	40	39	7	4	3	19	Animal	Other animal	Other animal	ASIA	1992	A
JGS1495	39		33	4	40	39	7	4	3	19	Animal	Pig	Pig		ND	C
JXJA17	39		33	4	40	39	7	4	3	19	Animal	Pig	Pig (feces)	ASIA	2017	A
NobL1	39		33	4	40	39	7	4	3	19	Animal	Bird	Bird	AMERICA	1996	C
strain13	40		29	5	1	31	5	4	8	13	Environment	Environment	Environment (soil)		ND	A
4928STDY7387926	41		19	5	1	5	5	2	3	1	Human	Human	Human (stool)	EUROPA	2018	A
15SBCL1664	45		23	26	27	20	16	17	14	20	Food	Food	Food (Poultry, mixed dishes)	EUROPA	2015	F
NCTC13170	62		4	3	1	10	8	2	1	1	Unkknow	Unkknow			ND	A
JGS1721	67		51	6	15	40	1	5	12	2	Animal	Sheep	Sheep		ND	D
SAF-1	67		51	6	15	40	1	5	12	2	Animal	Bird	Bird	OCEANIA	2014	A
F262	69		26	29	5	41	3	24	19	30	Animal	other animal	Cattle	AMERICA	ND	A
JJC	70		6	3	42	5	4	3	3	10	Environment	Environment	Environment (landfill leachate sludge)	ASIA	ND	A
WAL14572	71		38	4	6	42	3	20	1	38	Human	Human	Human (stool)		ND	A
1207_CPER	72		4	29	19	43	1	5	4	1	Human	Human	Human	AMERICA	ND	A
CP4	73		39	19	1	4	3	5	1	1	Animal	Bird	Bird	AMERICA	2001	G
Del1	73		39	19	1	4	3	5	1	1	Animal	Bird	Bird	AMERICA	2009	G
GNP1	73		39	19	1	4	3	5	1	1	Animal	Bird	Bird	AMERICA	1996	G
ITX110512MP	73		39	19	1	4	3	5	1	1	Animal	Bird	Bird	AMERICA	1996	G
LLYTpel17	73		39	19	1	4	3	5	1	1	Animal	Bird	Bird (caecum)	AMERICA	2018	A
Pennington	73		39	19	1	4	3	5	1	1	Animal	Bird	Bird	AMERICA	1993	G
TAMNE38	73		39	19	1	4	3	5	1	1	Animal	Bird	Bird	OCEANIA	2011	G
TAMNE40	73		39	19	1	4	3	5	1	1	Animal	Bird	Bird	OCEANIA	2012	G
TAMNE46	73		39	19	1	4	3	5	1	1	Animal	Bird	Bird	OCEANIA	2013	G
TAMU	73		39	19	1	4	3	5	1	1	Animal	Bird	Bird	AMERICA	2004	A
Warren	73		39	19	1	4	3	5	1	1	Animal	Bird	Bird	AMERICA	1993	G
MJR7757A	74		62	15	57	66	10	21	9	57	Human	Human	Human (vagina)		ND	A
2789STDY5608889	75		40	19	43	44	2	18	1	13	Human	Human	Human (stool)	EUROPA	2013	A
FORC003	76		6	5	1	33	24	4	7	39	Environment	Environment	Environment (Aquarium water)	AFRICA	2014	A
FORC025	77		4	34	1	6	4	4	3	1	Human	Human	Human (stool)	AFRICA	2015	A
MGYG-HGUT-02372	77		4	34	1	6	4	4	3	1	Human	Human	Human (gut)		ND	A
JFP771	78		4	19	3	4	3	5	20	1	Animal	Dog	Dog	AMERICA	2011	F
JP55	78		4	19	3	4	3	5	20	1	Animal	Horse	Horse	AMERICA	2007	F
JFP833	78		4	19	3	4	3	5	20	1	Animal	Horse	Horse	AMERICA	2000	A
JP838	79		41	55	44	65	23	26	21	40	Animal	Dog	Dog	AMERICA	2009	F
JFP718	80		41	54	44	65	23	26	21	40	Animal	Dog	Dog	AMERICA	2011	F
JFP727	80		41	54	44	65	23	26	21	40	Animal	Horse	Horse	AMERICA	2011	F
JFP728	80		41	54	44	65	23	26	21	40	Animal	Horse	Horse	AMERICA	ND	F
JFP774	80		41	54	44	65	23	26	21	40	Animal	Dog	Dog	AMERICA	2011	F
JFP795	80		41	54	44	65	23	26	21	40	Animal	Dog	Dog	AMERICA	2012	F
JFP801	80		41	54	44	65	23	26	21	40	Animal	Horse	Horse	AMERICA	2002	F
JFP828	80		41	54	44	65	23	26	21	40	Animal	Horse	Horse	AMERICA	2011	F
JFP914	80		41	54	44	65	23	26	21	40	Animal	Dog	Dog	EUROPA	2009	F
JFP916	80		41	54	44	65	23	26	21	40	Animal	Dog	Dog	EUROPA	2009	F
JFP921	80		41	54	44	65	23	26	21	40	Animal	Dog	Dog	AMERICA	2007	F
JFP923	80		41	54	44	65	23	26	21	40	Animal	Dog	Dog	AMERICA	2006	F
JFP941	80		41	54	44	65	23	26	21	40	Animal	Dog	Dog	AMERICA	2013	F
JFP961	80		41	54	44	65	23	26	21	40	Animal	Dog	Dog	AMERICA	2014	F
JFP834	89		4	19	3	4	3	22	20	1	Animal	Horse	Horse	AMERICA	2002	F
JFP922	93		41	54	44	65	23	23	21	40	Animal	Dog	Dog	AMERICA	2006	F
JFP978	97		42	19	3	4	3	5	20	1	Animal	Horse	Horse	AMERICA	2011	F
JFP981	97		42	19	3	4	3	5	20	1	Animal	Horse	Horse	AMERICA	2004	F
An68	99		43	4	45	45	2	27	22	41	Animal	Bird	Bird		2016	A
An185	100		43	4	46	45	2	27	22	41	Animal	Bird	Bird		2016	A
16SBCL578	102		44	17	12	17	12	13	10	15	Food	Food	Food (Minced Pork)	EUROPA	2015	A
CP15USA	102		44	17	12	17	12	13	10	15	Animal	Bird	Bird (chicken intestine)	AMERICA	2009	A
EHENE18	103		4	1	1	46	3	5	4	1	Animal	Bird	Bird	OCEANIA	2002	G
EURNE15	103		4	1	1	46	3	5	4	1	Animal	Bird	Bird	OCEANIA	2002	G
LLY_N11	104		4	4	3	4	3	2	1	1	Animal	Bird	Bird	AMERICA	ND	A
BzA	105		46	36	47	47	30	5	12	42	Animal	Other animal	Mummified animal (Intestine of a frozen mummy - Bison priscus)	EUROPA	2016	A
UDE951372	106		39	19	1	48	3	5	1	1	Animal	Bird	Bird	AMERICA	1995	G
TAMNE42	108		3	1	3	1	3	5	1	1	Animal	Bird	Bird	OCEANIA	2012	A
TAMNE43	109		47	37	48	49	31	28	24	30	Animal	Bird	Bird	OCEANIA	2012	A
SOMNE34	111		48	5	49	3	24	4	7	1	Animal	Bird	Bird	OCEANIA	2007	A
SOMNE35	111		48	5	49	3	24	4	7	1	Animal	Bird	Bird	OCEANIA	2007	G
strain67	113		49	38	3	50	32	29	20	1	Animal	Bird	Bird	EUROPA	2005	G
strain48	114		50	39	1	50	1	5	4	1	Animal	Bird	Bird	EUROPA	2005	A
strain37	115		49	38	50	50	32	29	12	1	Animal	Bird	Bird	EUROPA	2005	G
JS5388	118		65	19	1	4	3	5	1	1	Animal	Bird	Bird (chicken intestine)		ND	G
NAGNE31	118		65	19	1	4	3	5	1	1	Animal	Bird	Bird	OCEANIA	2004	A
NAGNE1	119		3	24	1	46	3	2	4	1	Animal	Bird	Bird	OCEANIA	2002	A
AG190225	122		52	1	3	51	3	4	1	1	Food	Food	Food (Raw Chicken Patty)	AMERICA	2019	G
FC2	122		52	1	3	51	3	4	1	1	Animal	Bird	Bird	AMERICA	1995	G
967415	124		7	40	46	52	3	2	1	13	Animal	Bird	Bird	AMERICA	1996	A
strain11	127		53	38	50	50	33	30	12	1	Animal	Bird	Bird	EUROPA	2005	A
EHENE7	129		48	5	1	3	24	4	7	1	Animal	Bird	Bird	OCEANIA	2002	G
NCTC8359	132		23	21	29	20	16	31	14	43	Food	Food	Food (stewed steak)		1950	F
NY114387742	132		23	21	29	20	16	31	14	43	Human	Human	Human (stool)	AMERICA	2020	F
NCTC8449	133		12	41	59	20	16	17	14	44	Unkknow	Unkknow			ND	A
NCTC2837	134		37	19	1	34	1	19	1	37	Unkknow	Unkknow		EUROPA	1929	A
NCTC9851	135		23	12	18	20	16	17	14	20	Food	Food	Food (braised heart)	EUROPA	1956	F
NCTC10578	136		54	42	1	54	1	7	1	11	Unkknow	Unkknow		EUROPA	1968	A
NCTC11144	137		6	6	1	32	1	5	4	1	Food	Food	Food (beef)	EUROPA	1975	F
NCTC8679	138		23	12	24	55	18	17	14	18	Human	Human	Human (stool)	EUROPA	1950	F
16SBCL529	139		23	12	24	20	16	17	14	20	Food	Food	Food (Poultry, curcuma)	EUROPA	2016	F
16SBCL940	139		23	12	24	20	16	17	14	20	Food	Food	Food (Poultry, meat dishes)	EUROPA	2015	F
16SBCL945	139		23	12	24	20	16	17	14	20	Food	Food	Food(Poultry meat dishes)	EUROPA	2015	F
NCTC10613	139		23	12	24	20	16	17	14	20	Food	Food	Food (minced beef)	EUROPA	1968	F
NCTC8797	139		23	12	24	20	16	17	14	20	Food	Food	Food (salted beef)	EUROPA	1950	F
NY108483588	139		23	12	24	20	16	17	14	20	Human	Human	Human (stool)	AMERICA	2019	F
NY108483647	139		23	12	24	20	16	17	14	20	Human	Human	Human (stool)	AMERICA	2019	F
NCTC10240	140		55	43	41	56	35	32	15	45	Animal	Bird	Bird (chicken)	EUROPA	1959	F
a508.17	141		34	44	51	57	36	33	25	46	Animal	Other animal	Cattle (calf intestinal content)	EUROPA	ND	E
a515.17	142		60	45	52	58	37	25	26	47	Human	Human	Human (stool)	EUROPA	ND	E
Q041.2	142		60	45	52	58	37	25	26	47	Human	Human	Human (stool)	EUROPA	2015	E
CP36	143		19	5	1	5	1	2	3	1	Animal	Bird	Bird	ASIA	1986	A
SC4C13	143		19	5	1	5	1	2	3	1	Environment	Environment	Environment (river water)	AFRICA	2016	A
SC4C17	143		19	5	1	5	1	2	3	1	Environment	Environment	Environment (river water)	AFRICA	2016	A
NY108483572	144		19	5	3	5	1	2	3	1	Human	Human	Human (stool)	AMERICA	2019	A
SC4C14	144		19	5	3	5	1	2	3	1	Environment	Environment	Environment (river water)	AFRICA	2016	A
Tumat	146		63	46	60	67	38	40	8	59	Animal	Dog	Mummified animal (remains of an ancient "Tumat" puppy - Canis lupus familiaris)	EUROPA	2012	A
793851	147		23	12	29	20	18	17	27	20	Food	food	Restaurant	EUROPA	2017	F
793852	147		23	12	29	20	18	17	27	20	Food	food	Restaurant	EUROPA	2017	F
793853	147		23	12	29	20	18	17	27	20	Food	food	Restaurant	EUROPA	2017	F
793854	147		23	12	29	20	18	17	27	20	Food	food	Restaurant	EUROPA	2017	F
793855	147		23	12	29	20	18	17	27	20	Food	food	Restaurant	EUROPA	2017	F
793857	147		23	12	29	20	18	17	27	20	Food	food	Restaurant	EUROPA	2017	F
8392112	147		23	12	29	20	18	17	27	20	Human	Human	Human (stool)	EUROPA	2017	F
8392133	147		23	12	29	20	18	17	27	20	Human	Human	Human (stool)	EUROPA	2017	F
8392134	147		23	12	29	20	18	17	27	20	Human	Human	Human (stool)	EUROPA	2017	F
NY101028250	147		23	12	29	20	18	17	27	20	Food	Food	Food (potato)	AMERICA	2019	F
NY101030589	147		23	12	29	20	18	17	27	20	Unkknow	Unkknow		AMERICA	2019	F
NY101030881	147		23	12	29	20	18	17	27	20	Food	Food	Food (cabbage)	AMERICA	2019	F
NY101030933	147		23	12	29	20	18	17	27	20	Food	Food	Food (corned beef)	AMERICA	2019	F
NY101030996	147		23	12	29	20	18	17	27	20	Unkknow	Unkknow		AMERICA	2019	F
16SBCL624	151		20	59	41	77	16	42	30	27	Food	Food	Food (Pork)	EUROPA	2015	F
16SBCL627	151		20	59	41	77	16	42	30	27	Food	Food	Food (Pork)	EUROPA	2015	F
4928STDY7387940	152		55	51	10	11	5	5	3	11	Human	Human	Human (stool)	EUROPA	2018	A
793856	153		23	47	29	20	18	17	27	20	Food	food	Restaurant	EUROPA	2017	F
130815C	157		31	2	61	37	2	7	28	56	Animal	Other animal	Llama (ileum)	OCEANIA	2013	A
130815D	158		7	48	1	8	32	6	5	60	Animal	Other animal	Llama (jejunum)	OCEANIA	2013	A
130816B	159		4	49	15	59	1	34	3	48	Animal	Other animal	Llama (ileum)	OCEANIA	2013	A
130847D	160		56	7	62	60	1	35	1	49	Animal	Other animal	Llama (jejunum)	OCEANIA	2013	A
NM49B97	161		57	44	53	36	28	36	26	50	Animal	Other animal	Other animal	AMERICA	2016	A
1001175st1F9	162		23	12	18	20	16	17	13	20	Human	Human	Human (stool)	AMERICA	2016	A
4928STDY7387917	163		1	50	63	61	39	37	8	51	Human	Human	Human (stool)	EUROPA	2018	A
4928STDY7387898	164		10	51	1	62	11	4	8	61	Human	Human	Human (stool)	EUROPA	2018	A
4928STDY7387889	165		58	14	9	11	9	38	8	52	Human	Human	Human (stool)	EUROPA	2018	A
BSD2780061688st3G3	166		4	3	14	10	3	2	1	13	Human	Human	Human (stool)	AMERICA	2017	A
JS2202	167		64	4	54	63	2	27	22	41	Animal	Bird	Bird (chicken intestine)		ND	G
TypeD	169		59	52	64	64	40	39	9	1	Animal	Sheep	Sheep	ASIA	2016	D
NCTC8503	172		54	19	65	22	2	18	1	53	Unkknow	Unkknow		OCEANIA	1930	D
NCTC8678	173		23	12	24	20	16	17	14	54	Human	Human	Human (stool)	EUROPA	1951	A
Q135.2	175		4	53	55	68	41	5	29	55	Human	Human	Human (stool)	EUROPA	2015	D
Q061.2	177		61	44	56	38	37	26	26	62	Human	Human	Human (stool)	EUROPA	2014	A
16S01181	179		4	19	1	4	3	2	1	1	Animal	Bird	Healthy bird	AFRICA	2016	A
CP45	183		3	4	43	3	1	3	3	1	Animal	Bird	Bird	ASIA	2018	A
16S0027	195		3	4	1	1	3	5	1	1	Animal	Bird	Bird with clinical necrotic enteritis	AFRICA	2016	A
16S0031	195		3	4	1	1	3	5	1	1	Animal	Bird	Bird with clinical necrotic enteritis	AFRICA	2016	A
16S0139	195		3	4	1	1	3	5	1	1	Food	Food	Poultry meat	AFRICA	2016	A
16SBCL570	200		4	1	20	1	3	2	1	13	Food	Food	Food (Vegetables)	EUROPA	2015	A
16SBCL106	206		23	12	21	23	16	17	14	76	Food	Food	Food (Vegetables)	EUROPA	2013	A
16SBCL1083	207		4	66	1	5	5	2	44	1	Food	Food	Food (Poultry, turkey)	EUROPA	2016	A
16SBCL110	208		23	59	41	56	16	50	41	83	Unkknow	Unkknow		EUROPA	2014	F
16SBCL111	209		85	16	23	24	43	4	4	75	Unkknow	Unkknow		EUROPA	2014	A
16SBCL1141	210		6	101	93	5	5	2	2	3	Unkknow	Unkknow		EUROPA	2015	A
16SBCL1142	211		105	19	1	7	3	5	4	45	Unkknow	Unkknow		EUROPA	2015	A
16SBCL1431	212		80	12	78	56	35	32	15	27	Food	Food	Food (Poultry, mixed dishes)	EUROPA	2016	F
16SBCL1584	213		23	12	29	23	18	17	16	20	Food	Food	Food(Bovine, veal)	EUROPA	2016	F
16SBCL1589	214		3	19	1	5	3	5	20	1	Food	Food	Food (Vegetables)	EUROPA	2016	A
16S01053	215		84	4	46	102	2	2	22	82	Animal	Bird	Healthy bird	AFRICA	2016	A
16S01061	215		84	4	46	102	2	2	22	82	Animal	Bird	Healthy bird	AFRICA	2016	A
16SBCL1590	215		84	4	46	102	2	2	22	82	Food	Food	Food (Vegetables)	EUROPA	2016	A
16SBCL537	216		6	3	19	3	1	5	4	1	Food	Food	Food (Vegetables)	EUROPA	2015	A
16SBCL538	217		104	78	96	120	54	55	47	84	Food	Food	Food (Vegetables)	EUROPA	2015	A
16SBCL577	218		23	12	27	20	16	17	14	20	Food	Food	Food (Minced Pork)	EUROPA	2015	F
16SBCL585	219		23	12	29	23	18	17	16	18	Food	Food	Food (Poultry, turkey meat)	EUROPA	2017	F
16SBCL591	219		23	12	29	23	18	17	16	18	Food	Food	Food (Poultry, minced chicken)	EUROPA	2015	F
16SBCL592A	219		23	12	29	23	18	17	16	18	Food	Food	Food (Poultry, minced chicken)	EUROPA	2015	F
16SBCL599	219		23	12	29	23	18	17	16	18	Food	Food	Food (Poultry, mixed)	EUROPA	2015	F
0522A28397	220		6	5	1	33	24	4	7	9	Human	Human	Human (gut)	AMERICA	2014	A
2C45	221		1	63	1	4	25	2	1	13	Animal	Bird	Bird (caecum)	ASIA	2018	A
CP28	221		1	63	1	4	25	2	1	13	Animal	Other animal	Other animal	ASIA	2011	A
16SBCL595	222		3	1	14	19	5	2	2	1	Food	Food	Food (Poultry, minced chicken)	EUROPA	2015	A
16SBCL596A	223		102	1	14	3	5	2	2	1	Food	Food	Food (Poultry, minced chicken)	EUROPA	2015	A
CP01	224		3	87	46	10	3	5	20	1	Animal	Pig	Pig	ASIA	1992	A
16SBCL600	225		4	1	3	4	3	2	1	1	Food	Food	Food (Poultry, sausage)	EUROPA	2015	A
16SBCL605	226		20	12	98	20	16	17	13	26	Food	Food	Food (Vegetables)	EUROPA	2015	A
16SBCL608	227		23	12	21	20	18	17	15	18	Food	Food	Food (Vegetables)	EUROPA	2015	F
16SBCL609	228		81	12	24	20	18	17	14	18	Food	Food	Food (Vegetables)	EUROPA	2015	A
16SBCL610	229		4	1	3	4	3	2	1	63	Unkknow	Unkknow		EUROPA	2015	A
16SBCL620	230		3	58	5	3	1	7	4	28	Food	Food	Food (Vegetables)	EUROPA	2015	A
16SBCL621	231		4	49	1	88	1	3	37	102	Food	Food	Food (Vegetables)	EUROPA	2015	A
16SBCL629	232		82	89	86	72	3	35	12	8	Food	Food	Food (Beef)	EUROPA	2015	A
17SBCL335	233		16	75	15	101	41	5	1	77	Food	Food	Food (Vegetables)	EUROPA	2017	A
17SBCL67	234		1	63	5	4	25	2	1	13	Unkknow	Unkknow		EUROPA	2017	A
800299FEC1B	235		92	100	83	46	3	16	3	78	Animal	Dog	Dog	AMERICA	2012	A
B16243501CP	236		100	68	94	123	50	53	45	87	Animal	Dog	Dog (feces)	AMERICA	2016	A
B16243503CP	236		100	68	94	123	50	53	45	87	Animal	Dog	Dog (feces)	AMERICA	2016	A
CP02	237		93	75	101	87	2	52	43	79	Animal	other animal	Cattle	ASIA	1986	A
FECC2	238		25	14	1	119	43	4	8	105	Animal	Dog	Dog (feces)	AMERICA	2019	A
NY100891064	239		79	20	4	95	2	58	12	32	Unkknow	Unkknow		AMERICA	2018	A
NY108483066	240		71	63	1	94	45	45	48	61	Human	Human	Human (stool)	AMERICA	2019	A
NY108483741	241		20	1	14	19	5	2	2	72	Human	Human	Human (stool)	AMERICA	2019	A
NY83905795	241		20	1	14	19	5	2	2	72	Human	Human	Human (blood)	AMERICA	2011	A
NY112800123	242		10	19	1	62	11	4	8	61	Human	Human	Human (stool)	AMERICA	2019	A
NY112800160	243		83	33	38	122	55	25	18	36	Human	Human	Human (stool)	AMERICA	2019	A
NY112800172	244		19	86	1	5	5	2	3	1	Human	Human	Human (stool)	AMERICA	2019	A
NY82539716	245		23	12	80	20	16	17	38	20	Food	Food	Food (Mexican Corn)	AMERICA	2010	F
NY83889968	245		23	12	80	20	16	17	38	20	Human	Human	Human (stool)	AMERICA	2010	F
NY82540577	246		23	12	24	91	16	17	14	20	Food	Food	Food (Corn I )	AMERICA	2010	F
NY82540655	246		23	12	24	91	16	17	14	20	Food	Food	Food (Corn II)	AMERICA	2010	F
CP04	247		91	64	84	98	63	19	4	74	Animal	Sheep	Sheep	ASIA	1953	C
NY82540943	248		25	14	22	24	11	4	8	23	Food	Food	Food (prime rib)	AMERICA	2011	F
NY82544348	248		25	14	22	24	11	4	8	23	Food	Food	Food (steamship prime rib)	AMERICA	2016	F
NY83906155	248		25	14	22	24	11	4	8	23	Human	Human	Human (stool)	AMERICA	2011	F
NY83906252	248		25	14	22	24	11	4	8	23	Human	Human	Human (stool)	AMERICA	2011	F
NY83906307	248		25	14	22	24	11	4	8	23	Human	Human	Human (stool)	AMERICA	2011	F
NY84136597	248		25	14	22	24	11	4	8	23	Human	Human	Human (stool)	AMERICA	2016	F
NY87436900	248		25	14	22	24	11	4	8	23	Unkknow	Unkknow		AMERICA	2016	F
NY87437283	248		25	14	22	24	11	4	8	23	Unkknow	Unkknow		AMERICA	2016	F
NY87439332	248		25	14	22	24	11	4	8	23	Food	Food	Food (steamship prime rib)	AMERICA	2016	F
NY87439649	248		25	14	22	24	11	4	8	23	Food	Food	Food (Beef)	AMERICA	2016	F
NY87439753	248		25	14	22	24	11	4	8	23	Food	Food	Food (Beef)	AMERICA	2016	F
NY87439862	248		25	14	22	24	11	4	8	23	Food	Food	Food (steamship prime rib)	AMERICA	2016	F
NY87436816	248		25	14	22	24	11	4	8	23	Unkknow	Unkknow		AMERICA	2016	A
NY82541080	249		23	21	29	20	18	31	14	20	Food	Food	Food (Chicken Taco Salad)	AMERICA	2013	F
NY82541265	250		88	95	89	103	25	12	4	105	Food	Food	food (Leftover Prime Rib)	AMERICA	2014	F
NY82541376	251		1	10	25	107	16	1	15	91	Food	Food	Food (Mashed Potatoes)	AMERICA	2016	F
NY82581450	251		1	10	25	107	16	1	15	91	Food	Food	Food (Gravy)	AMERICA	2010	F
NY84139156	251		1	10	25	107	16	1	15	91	Human	Human	Human (stool)	AMERICA	2016	F
NY84139278	251		1	10	25	107	16	1	15	91	Human	Human	Human (stool)	AMERICA	2016	F
NY84139376	251		1	10	25	107	16	1	15	91	Human	Human	Human (stool)	AMERICA	2016	F
NY84140474	251		1	10	25	107	16	1	15	91	Human	Human	Human (stool)	AMERICA	2016	F
NY84141151	251		1	10	25	107	16	1	15	91	Human	Human	Human (stool)	AMERICA	2016	F
NY87455425	251		1	10	25	107	16	1	15	91	Food	Food	Food (Gravy)	AMERICA	2016	F
NY87455467	251		1	10	25	107	16	1	15	91	Food	Food	Food (Gravy)	AMERICA	2016	F
NY87455515	251		1	10	25	107	16	1	15	91	Food	Food	Food (Gravy)	AMERICA	2016	F
NY87455557	251		1	10	25	107	16	1	15	91	Food	Food	Food (Gravy)	AMERICA	2016	F
NY82544264	252		97	95	89	103	25	12	4	105	Food	Food	Food (steamship prime rib)	AMERICA	2016	F
NY82544306	252		97	95	89	103	25	12	4	105	Food	Food	Food (steamship prime rib)	AMERICA	2016	F
NY87439973	252		97	95	89	103	25	12	4	105	Food	Food	Food (steamship prime rib)	AMERICA	2016	F
CP05	253		33	4	40	31	7	4	3	19	Animal	Pig	Pig	ASIA	1996	C
CP08	254		19	85	3	5	5	2	3	1	Animal	Other animal	Other animal	ASIA	1991	A
CP09	255		36	33	38	69	55	25	18	36	Animal	Pig	Pig	ASIA	1994	F
CP11	256		19	65	1	5	1	2	3	1	Animal	Rabbit	Rabbit	ASIA	1996	A
NY83890009	257		23	67	27	55	18	17	14	20	Human	Human	Human (stool)	AMERICA	2010	F
NY83901777	258		1	81	1	61	43	4	8	105	Human	Human	Human (stool)	AMERICA	2010	A
NY83905249	259		10	99	102	62	11	4	8	61	Human	Human	Human (blood)	AMERICA	2010	A
NY83905351	260		94	80	85	93	48	56	42	85	Human	Human	Human (stool)	AMERICA	2011	A
NY83905468	261		95	79	75	90	53	51	12	86	Human	Human	Human (abdominal fluid)	AMERICA	2011	A
NY83905721	262		37	1	3	10	3	2	1	1	Human	Human	Human (thigh)	AMERICA	2011	A
CP12	263		23	12	29	20	18	17	15	18	Animal	Bird	Bird (pigeon)	ASIA	1996	A
CP13	264		76	4	40	21	6	4	3	19	Animal	Pig	Pig	ASIA	1991	C
CP18	264		76	4	40	21	6	4	3	19	Animal	Pig	Pig	ASIA	1978	C
CP42	264		76	4	40	21	6	4	3	19	Animal	Pig	Pig	ASIA	1972	C
CP14	265		19	60	1	5	5	2	2	3	Unkknow	Unkknow		EUROPA	1957	A
CP15	265		19	60	1	5	5	2	2	3	Animal	Bird	Bird	ASIA	1993	A
NY83906381	267		3	58	87	3	1	5	4	28	Human	Human	Human (blood)	AMERICA	2012	A
NY83906509	268		3	5	1	33	24	4	7	1	Human	Human	Human (blood)	AMERICA	2012	A
NY83906550	269		6	103	35	35	2	4	2	13	Human	Human	Human (blood)	AMERICA	2012	A
NY83906602	270		89	29	82	96	57	19	12	104	Human	Human	Human (blood)	AMERICA	2012	A
NY83906647	271		3	1	3	4	3	2	1	71	Human	Human	Human (blood)	AMERICA	2012	G
NY83909308	272		1	70	63	118	60	4	8	89	Human	Human	Human (wound)	AMERICA	2012	A
NY83909353	273		90	7	88	10	42	5	12	2	Human	Human	Human (Pelvis)	AMERICA	2012	A
NY83909666	274		61	6	1	7	1	5	4	1	Human	Human	Human (blood)	AMERICA	2012	A
NY83909731	275		20	75	14	1	5	5	33	1	Human	Human	Human (stool)	AMERICA	2013	A
NY84134821	276		103	42	4	96	3	48	1	103	Human	Human	Human (stool)	AMERICA	2013	A
CP19	278		3	71	1	46	3	2	1	1	Animal	Other animal	Other animal	ASIA	1984	A
CP37	278		3	71	1	46	3	2	1	1	Animal	other animal	Rabbit	ASIA	1985	A
CP38	278		3	71	1	46	3	2	1	1	Animal	Pig	Pig	ASIA	1991	C
CP24	279		77	41	1	1	8	19	4	1	Animal	Pig	Pig	ASIA	1991	A
CP26	280		19	5	43	5	5	2	3	1	Animal	other animal	Rabbit	ASIA	1985	A
CP29	282		6	5	1	33	24	4	7	19	Animal	Other animal	Other animal	ASIA	1987	A
NY84149594	283		78	87	46	3	3	2	1	1	Human	Human	Human (stool)	AMERICA	2012	A
CP30	284		19	60	1	3	62	5	2	3	Animal	Pig	Pig	ASIA	1990	A
NY87436858	285		38	90	6	46	8	20	1	38	Unkknow	Unkknow		AMERICA	2016	A
NY87454761	285		38	90	6	46	8	20	1	38	Unkknow	Unkknow		AMERICA	2016	A
NY87454849	285		38	90	6	46	8	20	1	38	Unkknow	Unkknow		AMERICA	2016	A
NY87454897	285		38	90	6	46	8	20	1	38	Unkknow	Unkknow		AMERICA	2016	A
CP31	286		4	19	1	46	3	2	4	1	Animal	Pig	Pig	ASIA	1989	A
CP32	287		86	7	76	85	2	19	12	8	Animal	Sheep	Sheep	ASIA	1983	D
CP44	287		86	7	76	85	2	19	12	8	Animal	Sheep	Sheep	ASIA	1958	D
CP33	288		87	102	97	121	61	49	11	90	Animal	Sheep	Sheep	ASIA	1983	A
CP35	289		96	74	78	84	52	47	40	1	Animal	Camel	Camel	ASIA	1983	A
CP39	292		4	5	1	89	5	4	3	1	Animal	Pig	Pig	ASIA	1978	A
CP41	293		74	82	74	80	49	57	3	61	Animal	Other animal	Other animal	ASIA	1984	A
WCAh251APC2	296		13	12	6	11	2	8	2	10	Animal	Pig	Pig (gut)	EUROPA	2018	A
16S0019	297		3	1	1	1	3	5	1	1	Animal	Bird	Bird with clinical necrotic enteritis	AFRICA	2016	A
16S0023	297		3	1	1	1	3	5	1	1	Animal	Bird	Bird with clinical necrotic enteritis	AFRICA	2016	A
16S0088	297		3	1	1	1	3	5	1	1	Animal	Bird	Healthy bird	AFRICA	2016	A
16S0043	298		3	1	14	1	3	5	33	1	Animal	Bird	Bird with clinical necrotic enteritis	AFRICA	2016	A
16S0095	298		3	1	14	1	3	5	33	1	Animal	Bird	Healthy bird	AFRICA	2016	A
16S01111	298		3	1	14	1	3	5	33	1	Animal	Bird	Healthy bird	AFRICA	2016	A
16S0051	299		3	4	3	1	3	4	1	1	Animal	Bird	Bird with clinical necrotic enteritis	AFRICA	2016	A
16S0055	299		3	4	3	1	3	4	1	1	Animal	Bird	Bird with clinical necrotic enteritis	AFRICA	2016	A
16S0057	299		3	4	3	1	3	4	1	1	Animal	Bird	Bird with clinical necrotic enteritis	AFRICA	2016	A
16S0058	299		3	4	3	1	3	4	1	1	Animal	Bird	Bird with clinical necrotic enteritis	AFRICA	2016	A
16S0212	299		3	4	3	1	3	4	1	1	Food	Food	Poultry meat	AFRICA	2016	A
16S0071	300		3	4	1	1	3	5	1	15	Animal	Bird	Healthy bird	AFRICA	2016	A
16S00981	301		3	4	46	1	3	5	1	1	Animal	Bird	Healthy bird	AFRICA	2016	A
16S00931	302		4	87	1	4	3	2	3	1	Animal	Bird	Healthy bird	AFRICA	2016	A
16S0142	302		4	87	1	4	3	2	3	1	Food	Food	Poultry meat	AFRICA	2016	A
16S0096	303		4	4	46	86	2	2	22	41	Animal	Bird	Healthy bird	AFRICA	2016	A
16S01083	303		4	4	46	86	2	2	22	41	Animal	Bird	Healthy bird	AFRICA	2016	A
16S00991	304		4	1	77	1	3	54	1	1	Animal	Bird	Healthy bird	AFRICA	2016	A
16S01171	305		4	4	46	97	2	2	22	80	Animal	Bird	Healthy bird	AFRICA	2016	A
CP27	306		8	94	81	9	2	18	1	1	Animal	Sheep	Sheep	ASIA	1979	A
16S01201	307		25	4	46	46	2	27	22	41	Animal	Bird	Healthy bird	AFRICA	2016	A
16S01003	308		37	41	1	1	49	19	4	1	Animal	Bird	Healthy bird	AFRICA	2016	A
16S01121	309		43	4	46	3	2	27	36	82	Animal	Bird	Healthy bird	AFRICA	2016	A
16S0107	310		64	4	46	63	2	27	22	73	Animal	Bird	Healthy bird	AFRICA	2016	A
p6	311		71	63	1	3	45	45	48	81	Environment	Enviroment	Pileta (Agua)	AMERICA	2019	A
16S0243	312		74	73	32	100	8	62	3	1	Food	Food	Poultry meat	AFRICA	2016	A
PUC274	313		74	76	32	80	49	62	3	88	Human	Human	Human	AMERICA	2013	A
16S00721	314		98	20	4	95	2	58	12	32	Animal	Bird	Healthy bird	AFRICA	2016	A
16S00861	314		98	20	4	95	2	58	12	32	Animal	Bird	Healthy bird	AFRICA	2016	A
CP20	315		99	82	99	99	58	59	35	79	Animal	Sheep	Sheep		1953	C
CP43	315		99	82	99	99	58	59	35	79	Animal	Sheep	Sheep		1950	C
16S01051	316		101	69	79	96	3	60	1	102	Animal	Bird	Healthy bird	AFRICA	2016	A
16S01081	316		101	69	79	96	3	60	1	102	Animal	Bird	Healthy bird	AFRICA	2016	A
16S02671	317		107	19	3	4	3	5	20	1	Food	Food	Poultry meat	AFRICA	2016	A
AG200011	318		108	6	1	7	1	5	4	1	Animal	Dog	Dog (feces)	AMERICA	2019	A
16S0037.fasta	-		colA(98)	groEL(~1)	sodA(4)	plc(-)	gyrB(2)	sigK(58)	pgk(12)	nadA(32)	Animal	Bird	Bird with clinical necrotic enteritis	AFRICA	2016	A
16S0038.fasta	-		colA(98)	groEL(~1)	sodA(4)	plc(-)	gyrB(2)	sigK(58)	pgk(12)	nadA(32)	Animal	Bird	Bird with clinical necrotic enteritis	AFRICA	2016	A
16S0039.fasta	-		colA(98)	groEL(~1)	sodA(4)	plc(-)	gyrB(2)	sigK(58)	pgk(12)	nadA(32)	Animal	Bird	Bird with clinical necrotic enteritis	AFRICA	2016	A
16S0041.fasta	-		colA(98)	groEL(~1)	sodA(4)	plc(-)	gyrB(2)	sigK(58)	pgk(12)	nadA(32)	Animal	Bird	Bird with clinical necrotic enteritis	AFRICA	2016	A
16S0209	-		colA(98)	groEL(~1)	sodA(4)	plc(-)	gyrB(2)	sigK(58)	pgk(12)	nadA(32)	Food	Food	Poultry meat	AFRICA	2016	A
16SBCL1078	-		colA(~12)	groEL(~33)	sodA(38)	plc(~101)	gyrB(23)	sigK(-)	pgk(18)	nadA(46)	Food	Food	Food( Poultry, turkey mixed dishes)	EUROPA	2016	A
16SBCL1081	-		colA(~12)	groEL(~33)	sodA(38)	plc(~101)	gyrB(23)	sigK(-)	pgk(18)	nadA(46)	Food	Food	Food( Poultry, turkey mixed dishes)	EUROPA	2016	A
16SBCL571	-		colA(-)	groEL(-)	sodA(102)	plc(~99)	gyrB(11)	sigK(4)	pgk(-)	nadA(23)	Food	Food	Food (Vegetables)	EUROPA	2015	A
16SBCL572	-		colA(-)	groEL(-)	sodA(102)	plc(-)	gyrB(~10)	sigK(4)	pgk(48)	nadA(-)	Food	Food	Food (Vegetables)	EUROPA	2015	A
16SBCL648.fasta	-		colA(64)	groEL(~4)	sodA(46)	plc(~118)	gyrB(2)	sigK(-)	pgk(22)	nadA(41)	Unkknow	Unkknow		EUROPA	2016	A
AF303.fasta	-		colA(19)	groEL(4)	sodA(1)	plc(3)	gyrB(34)	sigK(-)	pgk(3)	nadA(1)	Human	Human	Human (stool)	ASIA	2014	A
ATCC3626.fasta	-		colA(4)	groEL(1)	sodA(20)	plc(1)	gyrB(3)	sigK(-)	pgk(4)	nadA(8)	Animal	sheep	Sheep (lamb intestine)		ND	B
BERNE33.fasta	-		colA(4)	groEL(-)	sodA(3)	plc(4)	gyrB(3)	sigK(-)	pgk(1)	nadA(-)	Animal	Bird	Bird	OCEANIA	2006	A
CBA7123.fasta	-		colA(45)	groEL(35)	sodA(58)	plc(53)	gyrB(29)	sigK(-)	pgk(23)	nadA(58)	Human	Human	Human (gut)	ASIA	ND	A
CP03.fasta	-		colA(3)	groEL(4)	sodA(1)	plc(3)	gyrB(1)	sigK(3)	pgk(3)	nadA(-)	Animal	other animal	Rabbit	ASIA	1985	A
CP10.fasta	-		colA(54)	groEL(19)	sodA(-)	plc(22)	gyrB(2)	sigK(18)	pgk(1)	nadA(53)	Animal	Sheep	Sheep	ASIA	1961	D
CP21.fasta	-		colA(91)	groEL(64)	sodA(~84)	plc(98)	gyrB(63)	sigK(-)	pgk(4)	nadA(74)	Animal	Sheep	Sheep	ASIA	1961	B
CP22.fasta	-		colA(4)	groEL(1)	sodA(46)	plc(46)	gyrB(3)	sigK(-)	pgk(1)	nadA(1)	Animal	other animal	Cattle	ASIA	1986	D
CP23.fasta	-		colA(26)	groEL(24)	sodA(~47)	plc(~34)	gyrB(~25)	sigK(-)	pgk(~12)	nadA(8)	Animal	other animal	Camel	ASIA	1976	A
CP25.fasta	-		colA(4)	groEL(19)	sodA(-)	plc(4)	gyrB(3)	sigK(2)	pgk(1)	nadA(1)	Animal	other animal	Rabbit	ASIA	1984	A
CP34.fasta	-		colA(91)	groEL(64)	sodA(~84)	plc(98)	gyrB(63)	sigK(-)	pgk(4)	nadA(74)	Animal	Sheep	Sheep	ASIA	1953	B
CP40.fasta	-		colA(4)	groEL(1)	sodA(20)	plc(1)	gyrB(3)	sigK(-)	pgk(4)	nadA(8)	Animal	Sheep	Sheep		1937	C
K473.fasta	-		colA(-)	groEL(19)	sodA(~10)	plc(4)	gyrB(~41)	sigK(5)	pgk(~20)	nadA(1)	Animal	Bird	Bird	OCEANIA	2002	A
NCTC10719	-		colA(33)	groEL(4)	sodA(40)	plc(17)	gyrB(6)	sigK(-)	pgk(3)	nadA(19)	Unkknow	Unkknow			ND	C
NY112800184.fasta	-		colA(-)	groEL(~82)	sodA(~32)	plc(49)	gyrB(1)	sigK(26)	pgk(9)	nadA(31)	Human	Human	Human (stool)	AMERICA	1905	A
NY83906076.fasta	-		colA(3)	groEL(49)	sodA(1)	plc(70)	gyrB(~6)	sigK(-)	pgk(4)	nadA(4)	Human	Human	Human (blood)	AMERICA	2011	A
NY83909409.fasta	-		colA(11)	groEL(3)	sodA(1)	plc(7)	gyrB(43)	sigK(5)	pgk(-)	nadA(10)	Human	Human	Human (blood)	AMERICA	2012	A
16SBCL584	-		colA(23)	groEL(12)	sodA(27)	plc(20)	gyrB(16)	sigK(17)	pgk(14)	nadA(-)	Food	Food	Food (Poultry, mixed turkey)	EUROPA	2015	F
16SBCL615	-		colA(1)	groEL(59)	sodA(41)	plc(56)	gyrB(16)	sigK(-)	pgk(41)	nadA(83)	Food	Food	Food (Beef)	EUROPA	2015	F
JFP796.fasta	-		colA(41)	groEL(54)	sodA(44)	plc(65)	gyrB(23)	sigK(-)	pgk(21)	nadA(40)	Animal	Dog	Dog	AMERICA	2012	F
JFP804.fasta	-		colA(41)	groEL(54)	sodA(44)	plc(65)	gyrB(23)	sigK(-)	pgk(21)	nadA(40)	Animal	Horse	Horse	AMERICA	ND	F
JFP810.fasta	-		colA(41)	groEL(54)	sodA(44)	plc(65)	gyrB(23)	sigK(-)	pgk(21)	nadA(40)	Animal	Dog	Dog	AMERICA	2012	F
JFP826.fasta	-		colA(41)	groEL(54)	sodA(44)	plc(65)	gyrB(23)	sigK(-)	pgk(21)	nadA(40)	Animal	Dog	Dog	AMERICA	2012	F
JFP829.fasta	-		colA(41)	groEL(54)	sodA(44)	plc(65)	gyrB(23)	sigK(-)	pgk(21)	nadA(40)	Animal	Horse	Horse	AMERICA	2010	F
JFP836.fasta	-		colA(41)	groEL(54)	sodA(44)	plc(65)	gyrB(23)	sigK(-)	pgk(21)	nadA(40)	Animal	Dog	Dog	AMERICA	2008	F
JFP980.fasta	-		colA(41)	groEL(54)	sodA(44)	plc(65)	gyrB(23)	sigK(-)	pgk(21)	nadA(40)	Animal	Horse	Horse	AMERICA	2006	F
JFP982.fasta	-		colA(41)	groEL(54)	sodA(44)	plc(65)	gyrB(23)	sigK(-)	pgk(21)	nadA(40)	Animal	Horse	Horse	AMERICA	2001	F
JFP983.fasta	-		colA(41)	groEL(54)	sodA(44)	plc(65)	gyrB(23)	sigK(-)	pgk(21)	nadA(40)	Animal	Horse	Horse	AMERICA	2004	F
JFP986.fasta	-		colA(41)	groEL(54)	sodA(44)	plc(65)	gyrB(23)	sigK(-)	pgk(21)	nadA(40)	Animal	Horse	Horse	AMERICA	2011	F
JFP992.fasta	-		colA(41)	groEL(54)	sodA(44)	plc(65)	gyrB(23)	sigK(-)	pgk(21)	nadA(40)	Animal	Horse	Horse	AMERICA	2008	F
NY82540322.fasta	-		colA(-)	groEL(16)	sodA(102)	plc(54)	gyrB(38)	sigK(4)	pgk(8)	nadA(~105)	Food	Food	Food (roasted beef)	AMERICA	2010	F
NY83899388.fasta	-		colA(-)	groEL(16)	sodA(102)	plc(54)	gyrB(38)	sigK(4)	pgk(8)	nadA(~105)	Human	Human	Human (stool)	AMERICA	2010	F
PBD1.fasta	-		colA(~98)	groEL(~35)	sodA(~97)	plc(-)	gyrB(~61)	sigK(~14)	pgk(11)	nadA(-)	Animal	Bird	Bird	OCEANIA	2008	A
PBS5.fasta	-		colA(~98)	groEL(-)	sodA(~97)	plc(~121)	gyrB(~61)	sigK(~14)	pgk(11)	nadA(~90)	Animal	Bird	Bird	OCEANIA	2008	A
PC5.fasta	-		colA(~98)	groEL(-)	sodA(~97)	plc(-)	gyrB(~61)	sigK(~14)	pgk(11)	nadA(-)	Animal	Bird	Bird	OCEANIA	2008	A
NY84135059.fasta	-		colA(23)	groEL(14)	sodA(1)	plc(-)	gyrB(43)	sigK(4)	pgk(8)	nadA(23)	Human	Human	Human (stool)	AMERICA	2013	F
strain68.fasta	-		colA(105)	groEL(1)	sodA(1)	plc(4)	gyrB(3)	sigK(-)	pgk(1)	nadA(1)	Animal	other animal	Cattle	AMERICA	2010	A
T3381.fasta	-		colA(3)	groEL(~56)	sodA(3)	plc(~100)	gyrB(3)	sigK(5)	pgk(~1)	nadA(-)	Animal	Bird	Bird	OCEANIA	2002	A
W1319	-		colA(3)	groEL(19)	sodA(-)	plc(-)	gyrB(3)	sigK(-)	pgk(20)	nadA(-)	Animal	Bird	Bird	OCEANIA	2002	A
WERNE36.fasta	-		colA(48)	groEL(5)	sodA(1)	plc(3)	gyrB(24)	sigK(4)	pgk(-)	nadA(1)	Animal	Bird	Bird	OCEANIA	2010	G
